# Supplementary material for: African schistosomes in small mammal communities: Perspectives from a spatio-temporal survey in the vicinity of Lake Guiers, Senegal
Source: PLoS Negl Trop Dis. 2024 Dec 23;18(12):e0012721. doi: 10.1371/journal.pntd.0012721 (PMC11706494; doi:10.1371/journal.pntd.0012721)
Supplement: S1 File — (XLSX) [file pntd.0012721.s002.xlsx]

## Sheet: S1_File_Small_mammal_captures
Zone	Village	Trapping site	Trapping line	GPS (decimal degrees)	Sampling period	Nb. Trap.night	Nb. Closed-emplty	Nb. Missing	Nb. By-catch	Nb. Amphibians	Nb. Birds	Nb. Fish	Nb. Inactive traps	Disturbance index	Capture rate (CR)	Nb. Total captures (examined)	Nb. M. huberti (examined)	Nb. A. niloticus (examined)	Nb. C. viaria (examined)	Nb. T. pygargus (examined)
A	Mbane (2)	Mbane_South (2a)	Mb_A1	16.27035N-15.80066W	April-2021	30	2	NA	0	NA	NA	NA	2	0.0333333	0.533333	16 (16)	0	15 (15)	1 (1)	0
					November-2021	20	4	NA	NA	NA	NA	NA	4	0.1	0.25	5 (5)	0	4 (4)	1 (1)	0
					February-2022	10	NA	NA	NA	NA	NA	NA	0	0	0	0	0	0	0	0
					August-2022	10	NA	NA	NA	NA	NA	NA	0	0	0.8	8 (5)	0	8 (5)	0	0
					Total	70	6	0	0	0	0	0	6	0.0428571	0.414286	29 (26)	0	27 (24)	2 (2)	0
			Mb_A2	16.27073N-15.80142W	April-2021	35	7	NA	NA	NA	NA	NA	7	0.1	0.4	14 (14)	3 (3)	10 (10)	1 (1)	0
					November-2021	20	3	NA	NA	NA	NA	NA	3	0.075	0.2	4 (4)	2 (2)	1 (1)	1 (1)	0
					February-2022	40	6	NA	NA	NA	NA	NA	6	0.075	0.425	17 (11)	4 (2)	9 (5)	4 (4)	0
					August-2022	20	2	NA	1	1	NA	NA	3	0.075	0.1	2 (2)	0	2 (2)	0	0
					Total	115	18	0	1	1	0	0	19	0.0826087	0.321739	37 (31)	9 (7)	22 (18)	6 (6)	0
		Mbane_Center (2b)	Mb_B	16.27530N-15.79741W	April-2021	75	19	1	4	4	NA	NA	24	0.16	0.186667	14 (12)	8 (8)	2 (2)	4 (2)	0
					November-2021	35	5	NA	NA	NA	NA	NA	5	0.0714286	0.2	7 (7)	5 (5)	1 (1)	1 (1)	0
					February-2022	50	10	NA	NA	NA	NA	NA	10	0.1	0.18	9 (9)	7 (7)	1 (1)	1 (1)	0
					August-2022	30	3	1	NA	NA	NA	NA	4	0.0666667	0.0333333	1 (1)	1 (1)	0	0	0
					Total	190	37	2	4	4	0	0	43	0.113158	0.163158	31 (29)	21 (21)	4 (4)	6 (4)	0
		Mbane_North _A (2c)	Mb_B_ BIS	16.28096N-15.79335W	November-2021	25	4	NA	NA	NA	NA	NA	4	0.08	0.36	9 (8)	0	3 (3)	6 (5)	0
		Mbane_North_B (2d)	Mb_C	16.28378N-15.78804W	April-2021	120	11	NA	1	NA	1	NA	12	0.05	0.166667	20 (20)	1 (1)	18 (18)	1 (1)	0
					November-2021	20	1	NA	NA	NA	NA	NA	1	0.025	0.15	3 (3)	0	2 (2)	1 (1)	0
					February-2022	35	3	NA	NA	NA	NA	NA	3	0.0428571	0.228571	8 (7)	0	8 (7)	0	0
					August-2022	25	2	NA	NA	NA	NA	NA	2	0.04	0.08	2 (2)	0	1 (1)	1 (1)	0
					Total	200	17	0	1	0	1	0	18	0.045	0.165	33 (32)	1 (1)	29 (28)	3 (3)	0
		Mbane_North_C (2e)	Mb_D	16.299704N-15.77590W	November-2021	15	1	NA	2	2	NA	NA	3	0.1	0	0	0	0	0	0
					February-2022	10	2	NA	NA	NA	NA	NA	2	0.1	0	0	0	0	0	0
					August-2022	15	NA	1	NA	NA	NA	NA	1	0.0333333	0.266667	4 (3)	0	4 (3)	0	0
					Total	40	3	1	2	2	0	0	6	0.075	0.1	4 (3)	0	4 (3)	0	0
	Total Mbane (2)				April-2021	260	39	1	5	4	1	0	45	0.0865385	0.246154	64 (62)	12 (12)	45 (45)	7 (5)	0
					November-2021	135	18	0	2	2	0	0	20	0.0740741	0.207407	28 (27)	7 (7)	11 (11)	10 (9)	0
					February-2022	145	21	0	0	0	0	0	21	0.0724138	0.234483	34 (27)	11 (9)	18 (13)	5 (5)	0
					August-2022	100	7	2	1	1	0	0	10	0.05	0.17	17 (13)	1 (1)	15 (11)	1 (1)	0
					Total	640	85	3	8	7	1	0	96	0.075	0.223438	143 (129)	31 (29)	89 (80)	23 (20)	0
	Temeye (1)	Temeye_Canal_Sall (1a)	T_C1	16.31627N-15.77353W	November-2021	10	1	NA	NA	NA	NA	NA	1	0.05	0.2	2 (2)	2 (2)	0	0	0
					August-2022	10	NA	1	NA	NA	NA	NA	1	0.05	0.1	1 (1)	1 (1)	0	0	0
					Total	20	1	1	0	0	0	0	2	0.05	0.15	3 (3)	3 (3)	0	0	0
			T_C2	16.316989N-15.774872W	November-2021	40	NA	NA	1	1	NA	NA	1	0.0125	0.05	2 (2)	1 (1)	0	0	1 (1)
					February-2022	60	1	NA	NA	NA	NA	NA	1	0.00833333	0.05	3 (1)	2 (1)	0	0	1 (0)
					August-2022	50	4	NA	2	2	NA	NA	6	0.06	0.08	4 (4)	4 (4)	0	0	0
					Total	150	5	0	3	3	0	0	8	0.0266667	0.06	9 (7)	7 (6)	0	0	2 (1)
			T_C3	16.31825N-15.77703W	April-2021	20	1	NA	NA	NA	NA	NA	1	0.025	0	0	0	0	0	0
					November-2021	10	NA	NA	NA	NA	NA	NA	0	0	0	0	0	0	0	0
					Total	30	1	0	0	0	0	0	1	0.0166667	0	0	0	0	0	0
			T_C4	16.31932N-15.77901W	November-2021	15	NA	NA	1	1	NA	NA	1	0.0333333	0	0	0	0	0	0
					February-2022	10	NA	NA	NA	NA	NA	NA	0	0	0	0	0	0	0	0
					August-2022	15	1	NA	1	NA	1	NA	2	0.0666667	0.133333	2 (2)	2 (2)	0	0	0
					Total	40	1	0	2	1	1	0	3	0.0375	0.05	2 (2)	2 (2)	0	0	0
			T_C5	16.318899N-15.778369W	Février	10	1	NA	NA	NA	NA	NA	1	0.05	0.2	2 (2)	0	2 (2)	0	0
		TOTAL Canal Sall (C1-C5)			April-2021	20	1	0	0	0	0	0	1	0.025	0	0	0	0	0	0
					November-2021	75	1	0	2	2	0	0	3	0.02	0.0533333	4 (4)	3 (3)	0	0	1 (1)
					February-2022	80	2	0	0	0	0	0	2	0.0125	0.0625	5 (3)	2 (1)	2 (2)	0	1 (0)
					August-2022	75	5	1	3	2	1	0	9	0.06	0.0933333	7 (7)	7 (7)	0	0	0
					Total	250	9	1	5	4	1	0	15	0.03	0.064	16 (14)	12 (11)	2 (2)	0	2 (1)
		Temeye_Lewa (1b)	T_L_B	16.32309N-15.77122W	April-2021	30	6	3	NA	NA	NA	NA	9	0.15	0.0333333	1 (1)	1 (1)	0	0	0
					November-2021	20	5	5	NA	NA	NA	NA	10	0.25	0.05	1 (1)	1 (1)	0	0	0
					February-2022	80	8	6	1	1	NA	NA	15	0.09375	0.025	2 (2)	2 (2)	0	0	0
					August-2022	30	NA	10	1	1	NA	BA	11	0.183333	0.0333333	1 (1)	1 (1)	0	0	0
					Total	160	19	24	2	2	0	0	45	0.140625	0.03125	5 (5)	5 (5)	0	0	0
		Temeye_Lewa_Soubalo (1c)	T_L_S_D	16.32944N-15.76775W	November-2021	60	7	1	3	3	NA	NA	11	0.0916667	0.0333333	2 (2)	1 (1)	1 (1)	0	0
					February-2022	62	2	NA	NA	NA	NA	NA	2	0.016129	0.0483871	3 (3)	3 (3)	0	0	0
					August-2022	55	7	NA	4	4	NA	NA	11	0.1	0.127273	7 (7)	7 (7)	0	0	0
					Total	177	16	1	7	7	0	0	24	0.0677966	0.0677966	12 (12)	11 (11)	1 (1)	0	0
		Temeye_Soubalo (1d)	T_S_A3	16.33276N-15.77049W	November-2021	15	1	1	NA	NA	NA	NA	2	0.0666667	0.133333	2 (2)	2 (2)	0	0	0
					February-2022	10	1	NA	NA	NA	NA	NA	1	0.05	0	0	0	0	0	0
					Total	25	2	1	0	0	0	0	3	0.06	0.08	2 (2)	2 (2)	0	0	0
			T_S_A2	16.33483N-15.76935W	April-2021	20	3	NA	NA	NA	NA	NA	3	0.075	0.1	2 (2)	0	2 (2)	0	0
			T_S_A1	16.33579N-15.77081W	April-2021	30	4	NA	NA	NA	NA	NA	4	0.0666667	0.266667	8 (8)	4 (4)	3 (3)	1 (1)	0
					November-2021	60	21	NA	NA	NA	NA	NA	21	0.175	0.2	12 (11)	4 (4)	3 (3)	5 (4)	0
					February-2022	50	9	NA	1	NA	1	NA	10	0.1	0.24	12 (12)	6 (6)	4 (4)	2 (2)	0
					August-2022	60	8	NA	3	1	2	NA	11	0.0916667	0.0333333	2 (2)	0	0	2 (2)	0
					Total	200	42	0	4	1	3	0	46	0.115	0.17	34 (33)	14 (14)	10 (10)	10 (9)	0
		Temeye_North (1e)	T_E	16.338993N-15.767439W	November-2021	20	1	NA	1	1	NA	NA	2	0.05	0.15	3 (3)	1 (1)	0	2 (2)	0
					February-2022	61	7	1	NA	NA	NA	NA	8	0.0655738	0.131148	8 (8)	1 (1)	4 (4)	3 (3)	0
					August-2022	60	4	2	2	2			8	0.0666667	0.05	3 (3)	2 (2)	0	1 (1)	0
					Total	141	12	3	3	3	0	0	18	0.0638298	0.0992908	14 (14)	4 (4)	4 (4)	6 (6)	0
	Total Temeye (1)				April-2021	100	14	3	0	0	0	0	17	0.085	0.11	11 (11)	5 (5)	5 (5)	1 (1)	0
					November-2021	250	36	7	6	6	0	0	49	0.098	0.096	24 (23)	12 (12)	4 (4)	7 (6)	1 (1)
					February-2022	343	29	7	2	1	1	0	38	0.0553936	0.0874636	30 (28)	14 (13)	10 (10)	5 (5)	1 (0)
					August-2022	280	24	13	13	10	3	0	50	0.0892857	0.0714286	20 (20)	17 (17)	0	3 (3)	0
					Total	973	103	30	21	17	4	0	154	0.0791367	0.0873587	85 (82)	48 (47)	19 (19)	16 (15)	2 (1)
Total zone A					April-2021	360	53	4	5	4	1	0	62	0.0861111	0.208333	75 (73)	17 (17)	50 (50)	8 (6)	0
					November-2021	385	54	7	8	8	0	0	69	0.0896104	0.135065	52 (50)	19 (19)	15 (15)	17 (15)	1 (1)
					February-2022	488	50	7	2	1	1	0	59	0.0604508	0.131148	64 (55)	25 (22)	28 (23)	10 (10)	1 (0)
					August-2022	380	31	15	14	11	3	0	60	0.0789474	0.0973684	37 (33)	18 (18)	15 (11)	4 (4)	0
					Total	1613	188	33	29	24	5	0	250	0.0774954	0.141352	228 (211)	79 (76)	108 (99)	39 (35)	2 (1)
B	Gankette Guent (5)	Gankette Guent (5)	GKG_A	15.91122N-15.94331W	April-2021	75	8	1	NA	NA	NA	NA	9	0.06	0.16	12 (12)	12 (12)	0	0	0
					November-2021	134	25	NA	5	2	3	NA	30	0.11194	0.149254	20 (17)	20 (17)	0	0	0
					February-2022	70	9	NA	NA	NA	NA	NA	9	0.0642857	0.128571	9 (9)	9 (9)	0	0	0
					August-2022	45	4	NA	6	NA	4	2	10	0.111111	0	0	0	0	0	0
					Total	324	46	1	11	2	7	2	58	0.0895062	0.126543	41 (38)	41 (38)	0	0	0
			GKG_B	15.91144N-15.94314W	April-2021	75	12	NA	NA	NA	NA	NA	12	0.08	0.186667	14 (14)	13 (13)	1 (1)	0	0
					November-2021	108	13	NA	3	1	2	NA	16	0.0740741	0.148148	16 (8)	15 (7)	1 (1)	0	0
					February-2022	40	5	NA	NA	NA	NA	NA	5	0.0625	0.075	3 (3)	3 (3)	0	0	0
					August-2022	45	3	NA	6	4	2	NA	9	0.1	0.0666667	3 (3)	3 (3)	0	0
					Total	268	33	0	9	5	4	0	42	0.0783582	0.134328	36 (28)	34 (26)	2 (2)	0	0
	Total Gankette Guent (5)				April-2021	150	20	1	0	0	0	0	21	0.07	0.173333	26 (26)	25 (25)	1(1)	0	0
					November-2021	242	38	0	8	3	5	0	46	0.0950413	0.14876	36 (25)	35 (24)	1(1)	0	0
					February-2022	110	14	0	0	0	0	0	14	0.0636364	0.109091	12 (12)	12 (12)	0	0	0
					August-2022	90	7	0	12	4	6	2	19	0.105556	0.0333333	3 (3)	3 (3)	0	0	0
					Total	592	79	1	20	7	11	2	100	0.0844595	0.130068	77 (66)	75 (64)	2 (2)	0	0
	Keur Momar Sarr (6)	KMS_South (6a)	KMS_C	15.926447N-15.964853W	November-2021	45	5	NA	1	1	NA	NA	6	0.0666667	0.133333	6 (6)	5 (5)	1 (1)	0	0
					February-2022	60	12	1	3	1	2	NA	16	0.133333	0.183333	11 (11)	11 (11)	0	0	0
					August-2022	50	7	NA	1	1	NA	NA	8	0.08	0.2	10 (10)	10 (10)	0	0	0
					Total	155	24	1	5	3	2	0	30	0.0967742	0.174194	27 (27)	26 (26)	1 (1)	0	0
		Feto (6b)	F_A+B	15.93702N-15.96962W	April-2021	60	5	NA	5	2	3	NA	10	0.0833333	0.216667	13 (13)	12 (12)	1 (1)	0	0
					November-2021	60	6	NA	8	4	4	NA	14	0.116667	0.233333	14 (14)	14 (14)	0	0	0
					February-2022	40	9	NA	7	3	4	NA	16	0.2	0.3	12 (12)	12 (12)	0	0	0
					August-2022	40	5	NA	2	1	1	NA	7	0.0875	0.1	4 (4)	3 (3)	1 (1)	0	0
					Total	200	25	0	22	10	12	0	47	0.1175	0.215	43 (43)	41 (41)	2 (2)	0	0
	Total Keur Momar Sarr (6)				April-2021	60	5	0	5	2	3	0	10	0.0833333	0.216667	13 (13)	12 (12)	1 (1)	0	0
					November-2021	105	11	0	9	5	4	0	20	0.0952381	0.190476	20 (20)	19 (19)	1 (1)	0	0
					February-2022	100	21	1	10	4	6	0	32	0.16	0.23	23 (23)	23 (23)	0	0	0
					August-2022	90	12	0	3	2	1	0	15	0.0833333	0.155556	14 (14)	13 (13)	1 (1)	0	0
					Total	355	49	1	27	13	14	0	77	0.108451	0.197183	70 (70)	67 (67)	3 (3)	0	0
	Merina Guewel (7)	Merina Guewel_Center (7a)	MGW_E	15.941672N-15.972269W	November-2021	18	3	NA	NA	NA	NA	NA	3	0.0833333	0	0	0	0	0	0
					February-2022	10	2	NA	NA	NA	NA	NA	2	0.1	0.3	3 (2)	1 (0)	2 (2)	0	0
					August-2022	8	NA	NA	1	1	NA	NA	1	0.0625	0.25	2 (2)	2 (2)	0	0	0
					Total	36	5	0	1	1	0	0	6	0.0833333	0.138889	5 (4)	3 (2)	2 (2)	0	0
		Merina Guewel (7b)	MGW_A	15.94398N-15.97197W	April-2021	80	9	NA	2	NA	2	NA	11	0.06875	0.25	20 (20)	12 (12)	8 (8)	0	0
					November-2021	60	11	1	5	4	1	NA	17	0.141667	0.166667	10 (8)	9 (7)	1 (1)	0	0
					February-2022	30	4	NA	2	2	NA	NA	6	0.1	0.0666667	2 (2)	1 (1)	1 (1)	0	0
					August-2022	23	4	NA	3	2	NA	1	7	0.152174	0.217391	5 (5)	5 (5)	0	0	0
					Total	193	28	1	12	8	3	1	41	0.106218	0.19171	37 (35)	27 (25)	10 (10)	0	0
		Takh (7c)	TKH_C	15.94682N-15.97140W	April-2021	65	9	NA	2	NA	2	NA	11	0.0846154	0.2	13 (13)	13 (13)	0	0	0
					November-2021	55	5	NA	10	5	5	NA	15	0.136364	0.163636	9 (8)	9 (8)	0	0	0
					February-2022	40	4	NA	4	2	2	NA	8	0.1	0.05	2 (2)	2 (2)	0	0	0
					August-2022	27	7	NA	NA	NA	NA	NA	7	0.12963	0.222222	6 (6)	6 (6)	0	0	0
					Total	187	25	0	16	7	9	0	41	0.109626	0.160428	30 (29)	30 (29)	0	0	0
		Ringaye (7d)	RIN_D	15.951912N-15.969615W	November-2021	27	4	NA	2	1	1	NA	6	0.111111	0.296296	8 (8)	8 (8)	0	0	0
					February-2022	35	NA	1	2	2	NA	NA	3	0.0428571	0.171429	6 (5)	6 (5)	0	0	0
					August-2022	25	3	NA	3	2	NA	1	6	0.12	0	0	0	0	0	0
					Total	87	7	1	7	5	1	1	15	0.0862069	0.16092	14 (13)	14 (13)	0	0	0
	Total Merina Guewel (7)				April-2021	145	18	0	4	0	4	0	22	0.0758621	0.227586	33 (33)	25 (25)	8 (8)	0	0
					November-2021	160	23	1	17	10	7	0	41	0.128125	0.16875	27 (24)	26 (23)	1 (1)	0	0
					February-2022	115	10	1	8	6	2	0	19	0.0826087	0.113043	13 (11)	10 (8)	3 (3)	0	0
					August-2022	83	14	0	7	5	0	2	21	0.126506	0.156627	13 (13)	13 (13)	0	0	0
					Total	503	65	2	36	21	13	2	103	0.102386	0.170974	86 (81)	74 (69)	12 (12)	0	0
	Guéo (4)	Guéo (4)	G_A	15.93896N-15.94415W	April-2021	47	5	NA	NA	NA	NA	NA	5	0.0531915	0.106383	5 (5)	5 (5)	0	0	0
					November-2021	62	19	NA	3	3	NA	NA	22	0.177419	0.0967742	6 (6)	6 (6)	0	0	0
					February-2022	120	11	1	1	1	NA	NA	14	0.0583333	0.0166667	2 (2)	2 (2)	0	0	0
					August-2022	100	9	NA	1	1	NA	NA	10	0.05	0.03	3 (3)	3 (3)	0	0	0
					Total	329	44	1	5	5	0	0	50	0.0759878	0.0486322	16 (16)	16 (16)	0	0	0
			G_B	15.93845N-15.94417W	April-2021	73	8	3	NA	NA	NA	NA	11	0.0753425	0.0958904	7 (7)	7 (7)	0	0	0
					November-2021	68	11	1	2	1	1	NA	14	0.102941	0.132353	9 (9)	9 (9)	0	0	0
					February-2022	169	36	NA	NA	NA	NA	NA	36	0.106509	0.0414201	7 (6)	7 (6)	0	0	0
					August-2022	70	11	NA	2	2	NA	NA	13	0.0928571	0	0	0	0	0	0
					Total	380	66	4	4	3	1	0	74	0.0973684	0.0605263	23 (22)	23 (22)	0	0	0
	Total Guéo (4)				April-2021	120	13	3	0	0	0	0	16	0.0666667	0.1	12 (12)	12 (12)	0	0	0
					November-2021	130	30	1	5	4	1	0	36	0.138462	0.115385	15 (15)	15 (15)	0	0	0
					February-2022	289	47	1	1	1	0	0	50	0.0865052	0.0311419	9 (8)	9 (8)	0	0	0
					August-2022	170	20	0	3	3	0	0	23	0.0676471	0.0176471	3 (3)	3 (3)	0	0	0
					Total	709	110	5	9	8	1	0	124	0.0874471	0.0550071	39 (38)	39 (38)	0	0	0
	Gankette Balla (3)	Gankette Balla (3)	GKB_A	15.98286N-15.93096W	November-2021	25	3	NA	NA	NA	NA	NA	3	0.06	0.04	1 (1)	0	1 (1)	0	0
					February-2022	30	2	NA	1	1	NA	NA	3	0.05	0.0333333	1 (1)	1 (1)	0	0	0
					August-2022	45	3	NA	4	2	1	1	7	0.0777778	0	0	0	0	0	0
					Total	100	8	0	5	3	1	1	13	0.065	0.02	2 (2)	1 (1)	1 (1)	0	0
			GKB_B	15.98223N-15.93124W	November-2021	25	3	NA	1	1	NA	NA	4	0.08	0.32	8 (8)	5 (5)	3 (3)	0	0
					February-2022	30	3	NA	1	1	NA	NA	4	0.0666667	0.266667	8 (6)	4 (4)	4 (2)	0	0
					August-2022	45	8	NA	2	NA	2	NA	10	0.111111	0.0888889	4 (4)	2 (2)	2 (2)	0	0
					Total	100	14	0	4	2	2	0	18	0.09	0.2	20 (18)	11 (11)	9 (7)	0	0
	Total Gankette Balla				November-2021	50	6	0	1	1	0	0	7	0.07	0.18	9 (9)	5 (5)	4 (4)	0	0
					February-2022	60	5	0	2	2	0	0	7	0.0583333	0.15	9 (7)	5 (5)	4 (2)	0	0
					August-2022	90	11	0	6	2	3	1	17	0.0944444	0.0444444	4 (4)	2 (2)	2 (2)	0	0
					Total	200	22	0	9	5	3	1	31	0.0775	0.11	22 (20)	12 (12)	10 (8)	0	0
	Diokhoul (8)	Diokhoul (8)	DKL_A	15.96629N-15.96591W	November-2021	15	4	NA	1	1	NA	NA	5	0.166667	0	0	0	0	0	0
					February-2022	20	NA	NA	1	NA	1	NA	1	0.025	0.2	4 (4)	4 (4)	0	0	0
					August-2022	20	5	NA	2	NA	NA	2	7	0.175	0.05	1 (1)	1 (1)	0	0	0
					Total	55	9	0	4	1	1	2	13	0.118182	0.0909091	5 (5)	5 (5)	0	0	0
			DKL_B	15.965099N-15.967291W	November-2021	20	1	NA	NA	NA	NA	NA	1	0.025	0.1	2 (2)	2 (2)	0	0	0
					February-2022	40	3	NA	4	4	NA	NA	7	0.0875	0.1	4 (4)	2 (2)	2 (2)	0	0
					August-2022	35	4	NA	NA	NA	NA	NA	4	0.0571429	0.0285714	1 (1)	1 (1)	0	0	0
					Total	95	8	0	4	4	0	0	12	0.0631579	0.0736842	7 (7)	5 (5)	2 (2)	0	0
	Total Diokhoul				November-2021	35	5	0	1	1	0	0	6	0.0857143	0.0571429	2 (2)	2 (2)	0	0	0
					February-2022	60	3	0	5	4	1	0	8	0.0666667	0.133333	8 (8)	6 (6)	2 (2)	0	0
					August-2022	55	9	0	2	0	0	2	11	0.1	0.0363636	2 (2)	2 (2)	0	0	0
					Total	150	17	0	8	5	1	2	25	0.0833333	0.08	12 (12)	10 (10)	2 (2)	0	0
Total Zone B					April-2021	475	56	4	9	2	7	0	69	0.0726316	0.176842	84 (84)	74 (74)	10 (10)	0	0
					November-2021	722	113	2	41	24	17	0	156	0.108033	0.15097	109 (95)	102 (88)	7 (7)	0	0
					February-2022	734	100	3	26	17	9	0	146	0.099455	0.100817	74 (69)	65 (62)	9 (7)	0	0
					August-2022	578	73	0	33	16	10	7	106	0.0916955	0.067474	39 (39)	36 (36)	3 (3)	0	0
					Total	2509	342	9	109	59	43	7	460	0.09167	0.121961	306 (287)	277 (260)	29 (27)	0	0
Total Zone A & B					April-2021	835	109	8	14	6	8	0	131	0.0784431	0.190419	159 (157)	91 (91)	60 (60)	8 (6)	0
					November-2021	1107	167	9	49	32	17	0	225	0.101626	0.145438	161 (145)	121 (107)	22 (22)	17 (15)	1 (1)
					February-2022	1222	150	10	28	18	10	0	188	0.0769231	0.11293	138 (124)	90 (84)	37 (30)	10 (10)	1 (0)
					August-2022	958	104	15	47	27	13	7	166	0.0866388	0.0793319	76 (72)	54 (54)	18 (14)	4 (4)	0
					Total	4122	530	42	138	83	48	7	710	0.0861232	0.129549	534 (498)	356 (336)	137 (126)	39 (35)	2 (1)
