# Supplementary material for: African schistosomes in small mammal communities: Perspectives from a spatio-temporal survey in the vicinity of Lake Guiers, Senegal
Source: PLoS Negl Trop Dis. 2024 Dec 23;18(12):e0012721. doi: 10.1371/journal.pntd.0012721 (PMC11706494; doi:10.1371/journal.pntd.0012721)
Supplement: S2 File — (XLSX) [file pntd.0012721.s003.xlsx]

## Sheet: S2-Autopsies
Small Mammal ID	Zone	Village	Trapping site	Sampling period	Host species	Host gender	Host body weight	Host body length	Host age class	Schistosomiasis infection status	Number of worms	Number of male worms	Number of female worms	Parasite sex ratio	Hatching success
LG_552	Zone A	Mbane (2)	Mbane_North_B (2d)	April-2021	A. niloticus	Male	162	167	Adult	Negative	0	0	0	0	NA
LG_553	Zone A	Mbane (2)	Mbane_North_B (2d)	April-2021	A. niloticus	Female	124	169	Adult	Negative	0	0	0	0	NA
LG_554	Zone A	Mbane (2)	Mbane_North_B (2d)	April-2021	A. niloticus	Female	126	160	Adult	Negative	0	0	0	0	NA
LG_555	Zone A	Mbane (2)	Mbane_North_B (2d)	April-2021	A. niloticus	Male	104	165	Adult	Negative	0	0	0	0	NA
LG_556	Zone A	Mbane (2)	Mbane_North_B (2d)	April-2021	A. niloticus	Female	85	150	Adult	Negative	0	0	0	0	NA
LG_557	Zone A	Mbane (2)	Mbane_North_B (2d)	April-2021	C. viaria	Male	20	107	Adult	Negative	0	0	0	0	NA
LG_558	Zone A	Mbane (2)	Mbane_North_B (2d)	April-2021	A. niloticus	Female	118	162	Adult	Negative	0	0	0	0	NA
LG_559	Zone A	Mbane (2)	Mbane_North_B (2d)	April-2021	A. niloticus	Male	66	133	Juvenile	Negative	0	0	0	0	NA
LG_560	Zone A	Mbane (2)	Mbane_Center (2b)	April-2021	C. viaria	Female	23	118	Adult	Negative	0	0	0	0	NA
LG_561	Zone A	Mbane (2)	Mbane_Center (2b)	April-2021	A. niloticus	Female	69	135	Juvenile	Negative	0	0	0	0	NA
LG_562	Zone A	Mbane (2)	Mbane_Center (2b)	April-2021	M. huberti	Male	59	136	Adult	Negative	0	0	0	0	NA
LG_563	Zone A	Mbane (2)	Mbane_Center (2b)	April-2021	C. viaria	Male	24	108	Adult	Negative	0	0	0	0	NA
LG_564	Zone A	Mbane (2)	Mbane_Center (2b)	April-2021	M. huberti	Male	49	131	Adult	Negative	0	0	0	0	NA
LG_565	Zone A	Mbane (2)	Mbane_Center (2b)	April-2021	M. huberti	Female	25	103	Juvenile	Negative	0	0	0	0	NA
LG_566	Zone A	Mbane (2)	Mbane_Center (2b)	April-2021	M. huberti	Male	26	126	Adult	Negative	0	0	0	0	NA
LG_567	Zone A	Mbane (2)	Mbane_Center (2b)	April-2021	M. huberti	Female	42	120	Adult	Negative	0	0	0	0	NA
Not examined	Zone A	Mbane (2)	Mbane_Center (2b)	April-2021	C. viaria	NA	NA	NA	NA	NA	NA	NA	NA	NA	NA
LG_569	Zone A	Mbane (2)	Mbane_Center (2b)	April-2021	M. huberti	Male	72	150	Adult	Negative	0	0	0	0	NA
LG_570	Zone A	Mbane (2)	Mbane_South (2a)	April-2021	A. niloticus	Female	93	161	Adult	Negative	0	0	0	0	NA
LG_571	Zone A	Mbane (2)	Mbane_South (2a)	April-2021	A. niloticus	Male	135	177	Adult	Negative	0	0	0	0	NA
LG_572	Zone A	Mbane (2)	Mbane_South (2a)	April-2021	A. niloticus	Male	144	189	Adult	Negative	0	0	0	0	NA
LG_573	Zone A	Mbane (2)	Mbane_South (2a)	April-2021	A. niloticus	Male	136	177	Adult	Negative	0	0	0	0	NA
LG_574	Zone A	Mbane (2)	Mbane_South (2a)	April-2021	A. niloticus	Female	116	163	Adult	Negative	0	0	0	0	NA
LG_575	Zone A	Mbane (2)	Mbane_South (2a)	April-2021	A. niloticus	Female	114	169	Adult	Negative	0	0	0	0	NA
LG_576	Zone A	Mbane (2)	Mbane_South (2a)	April-2021	A. niloticus	Female	152	180	Adult	Negative	0	0	0	0	NA
LG_577	Zone A	Mbane (2)	Mbane_South (2a)	April-2021	A. niloticus	Male	142	180	Adult	Negative	0	0	0	0	NA
LG_578	Zone A	Mbane (2)	Mbane_South (2a)	April-2021	A. niloticus	Female	107	167	Adult	Negative	0	0	0	0	NA
LG_579	Zone A	Mbane (2)	Mbane_South (2a)	April-2021	A. niloticus	Female	110	159	Adult	Negative	0	0	0	0	NA
LG_580	Zone A	Mbane (2)	Mbane_South (2a)	April-2021	A. niloticus	Female	120	171	Adult	Negative	0	0	0	0	NA
LG_581	Zone A	Mbane (2)	Mbane_South (2a)	April-2021	M. huberti	Female	62	133	Adult	Negative	0	0	0	0	NA
LG_582	Zone A	Mbane (2)	Mbane_South (2a)	April-2021	A. niloticus	Male	137	178	Adult	Negative	0	0	0	0	NA
LG_583	Zone A	Mbane (2)	Mbane_South (2a)	April-2021	M. huberti	Male	NA	118	Adult	Negative	0	0	0	0	NA
LG_584	Zone A	Mbane (2)	Mbane_South (2a)	April-2021	M. huberti	Male	69	145	Adult	Negative	0	0	0	0	NA
LG_585	Zone A	Mbane (2)	Mbane_South (2a)	April-2021	A. niloticus	Female	93	144	Adult	Negative	0	0	0	0	NA
LG_586	Zone A	Mbane (2)	Mbane_North_B (2d)	April-2021	A. niloticus	Male	71	140	Juvenile	Negative	0	0	0	0	NA
LG_587	Zone A	Mbane (2)	Mbane_North_B (2d)	April-2021	A. niloticus	Male	56	127	Juvenile	Negative	0	0	0	0	NA
LG_588	Zone A	Mbane (2)	Mbane_North_B (2d)	April-2021	M. huberti	Male	36	115	Adult	Negative	0	0	0	0	NA
LG_589	Zone A	Mbane (2)	Mbane_North_B (2d)	April-2021	A. niloticus	Female	96	158	Adult	Negative	0	0	0	0	NA
LG_590	Zone A	Mbane (2)	Mbane_North_B (2d)	April-2021	A. niloticus	Female	108	153	Adult	Negative	0	0	0	0	NA
LG_591	Zone A	Mbane (2)	Mbane_North_B (2d)	April-2021	A. niloticus	Male	142	170	Adult	Negative	0	0	0	0	NA
LG_592	Zone A	Mbane (2)	Mbane_North_B (2d)	April-2021	A. niloticus	Female	120	159	Adult	Negative	0	0	0	0	NA
LG_593	Zone A	Mbane (2)	Mbane_North_B (2d)	April-2021	A. niloticus	Male	28	102	Juvenile	Negative	0	0	0	0	NA
LG_594	Zone A	Mbane (2)	Mbane_North_B (2d)	April-2021	A. niloticus	Female	117	186	Adult	Negative	0	0	0	0	NA
LG_595	Zone A	Mbane (2)	Mbane_North_B (2d)	April-2021	A. niloticus	Male	170	179	Adult	Negative	0	0	0	0	NA
LG_596	Zone A	Mbane (2)	Mbane_North_B (2d)	April-2021	A. niloticus	Female	114	168	Adult	Negative	0	0	0	0	NA
LG_597	Zone A	Mbane (2)	Mbane_North_B (2d)	April-2021	A. niloticus	Female	125	165	Adult	Negative	0	0	0	0	NA
LG_598	Zone A	Mbane (2)	Mbane_Center (2b)	April-2021	M. huberti	Male	53	132	Adult	Negative	0	0	0	0	NA
LG_599	Zone A	Mbane (2)	Mbane_Center (2b)	April-2021	A. niloticus	Male	94	158	Adult	Negative	0	0	0	0	NA
LG_600	Zone A	Mbane (2)	Mbane_Center (2b)	April-2021	M. huberti	Female	55	128	Adult	Negative	0	0	0	0	NA
Not examined	Zone A	Mbane (2)	Mbane_Center (2b)	April-2021	C. viaria	NA	NA	NA	NA	NA	NA	NA	NA	NA	NA
LG_602	Zone A	Mbane (2)	Mbane_South (2a)	April-2021	C. viaria	Female	23	110	Adult	Negative	0	0	0	0	NA
LG_603	Zone A	Mbane (2)	Mbane_South (2a)	April-2021	A. niloticus	Male	106	155	Adult	Negative	0	0	0	0	NA
LG_604	Zone A	Mbane (2)	Mbane_South (2a)	April-2021	A. niloticus	Female	117	160	Adult	Negative	0	0	0	0	NA
LG_605	Zone A	Mbane (2)	Mbane_South (2a)	April-2021	A. niloticus	Male	95	149	Adult	Negative	0	0	0	0	NA
LG_606	Zone A	Mbane (2)	Mbane_South (2a)	April-2021	A. niloticus	Male	122	158	Adult	Negative	0	0	0	0	NA
LG_607	Zone A	Mbane (2)	Mbane_South (2a)	April-2021	A. niloticus	Male	173	187	Adult	Negative	0	0	0	0	NA
LG_608	Zone A	Mbane (2)	Mbane_South (2a)	April-2021	A. niloticus	Female	136	158	Adult	Negative	0	0	0	0	NA
LG_609	Zone A	Mbane (2)	Mbane_South (2a)	April-2021	A. niloticus	Female	110	170	Adult	Negative	0	0	0	0	NA
LG_610	Zone A	Mbane (2)	Mbane_South (2a)	April-2021	A. niloticus	Male	48	168	Adult	Negative	0	0	0	0	NA
LG_611	Zone A	Mbane (2)	Mbane_South (2a)	April-2021	A. niloticus	Female	112	171	Adult	Negative	0	0	0	0	NA
LG_612	Zone A	Mbane (2)	Mbane_South (2a)	April-2021	C. viaria	Male	25	111	Adult	Negative	0	0	0	0	NA
LG_613	Zone A	Mbane (2)	Mbane_South (2a)	April-2021	A. niloticus	Female	129	169	Adult	Negative	0	0	0	0	NA
LG_614	Zone A	Mbane (2)	Mbane_South (2a)	April-2021	A. niloticus	Female	108	165	Adult	Negative	0	0	0	0	NA
LG_615	Zone A	Mbane (2)	Mbane_South (2a)	April-2021	A. niloticus	Male	120	170	Adult	Negative	0	0	0	0	NA
LG_616	Zone A	Temeye (1)	Temeye_Soubalo (1d)	April-2021	A. niloticus	Male	115	167	Adult	Negative	0	0	0	0	NA
LG_617	Zone A	Temeye (1)	Temeye_Soubalo (1d)	April-2021	M. huberti	Female	57	135	Adult	Negative	0	0	0	0	NA
LG_618	Zone A	Temeye (1)	Temeye_Soubalo (1d)	April-2021	A. niloticus	Female	105	151	Adult	Negative	0	0	0	0	NA
LG_619	Zone A	Temeye (1)	Temeye_Soubalo (1d)	April-2021	C. viaria	Female	29	106	Adult	Negative	0	0	0	0	NA
LG_620	Zone A	Temeye (1)	Temeye_Soubalo (1d)	April-2021	M. huberti	Female	35	116	Adult	Negative	0	0	0	0	NA
LG_621	Zone A	Temeye (1)	Temeye_Soubalo (1d)	April-2021	M. huberti	Male	56.5	130	Adult	Negative	0	0	0	0	NA
LG_622	Zone A	Temeye (1)	Temeye_Soubalo (1d)	April-2021	A. niloticus	Male	104	162	Adult	Negative	0	0	0	0	NA
LG_623	Zone A	Temeye (1)	Temeye_Soubalo (1d)	April-2021	M. huberti	Female	32	112	Juvenile	Negative	0	0	0	0	NA
LG_624	Zone A	Temeye (1)	Temeye_Soubalo (1d)	April-2021	A. niloticus	Male	103	167	Adult	Negative	0	0	0	0	NA
LG_625	Zone A	Temeye (1)	Temeye_Soubalo (1d)	April-2021	A. niloticus	Female	107	152	Adult	Negative	0	0	0	0	NA
LG_626	Zone A	Temeye (1)	Temeye_Lewa (1b)	April-2021	M. huberti	Male	45	121	Adult	Negative	0	0	0	0	NA
LG_627	Zone B	Gankette Guent (5)	Gankette Guent (5)	April-2021	M. huberti	Female	57	135	Adult	Negative	0	0	0	0	NA
LG_628	Zone B	Gankette Guent (5)	Gankette Guent (5)	April-2021	M. huberti	Male	64	142	Adult	Negative	0	0	0	0	NA
LG_629	Zone B	Gankette Guent (5)	Gankette Guent (5)	April-2021	M. huberti	Female	29	101	Juvenile	Negative	0	0	0	0	NA
LG_630	Zone B	Gankette Guent (5)	Gankette Guent (5)	April-2021	M. huberti	Male	26	105	Juvenile	Negative	0	0	0	0	NA
LG_631	Zone B	Gankette Guent (5)	Gankette Guent (5)	April-2021	M. huberti	Female	56	133	Adult	Positive	1	1	0	NA	No
LG_632	Zone B	Gankette Guent (5)	Gankette Guent (5)	April-2021	M. huberti	Female	29	106	Juvenile	Negative	0	0	0	0	NA
LG_633	Zone B	Gankette Guent (5)	Gankette Guent (5)	April-2021	A. niloticus	Male	148	176	Adult	Negative	0	0	0	0	NA
LG_634	Zone B	Gankette Guent (5)	Gankette Guent (5)	April-2021	M. huberti	Male	51	134	Adult	Negative	0	0	0	0	NA
LG_635	Zone B	Merina Guewel (7)	Takh (7c)	April-2021	M. huberti	Male	65	140	Adult	Negative	0	0	0	0	NA
LG_636	Zone B	Merina Guewel (7)	Merina Guewel (7b)	April-2021	A. niloticus	Female	142	175	Adult	Negative	0	0	0	0	NA
LG_637	Zone B	Merina Guewel (7)	Merina Guewel (7b)	April-2021	M. huberti	Male	84	148	Adult	Negative	0	0	0	0	NA
LG_638	Zone B	Merina Guewel (7)	Merina Guewel (7b)	April-2021	A. niloticus	Male	138	173	Adult	Negative	0	0	0	0	NA
LG_639	Zone B	Merina Guewel (7)	Merina Guewel (7b)	April-2021	A. niloticus	Female	128	172	Adult	Negative	0	0	0	0	NA
LG_640	Zone B	Merina Guewel (7)	Merina Guewel (7b)	April-2021	M. huberti	Female	57	128	Adult	Negative	0	0	0	0	NA
LG_641	Zone B	Merina Guewel (7)	Merina Guewel (7b)	April-2021	M. huberti	Female	45	121	Adult	Negative	0	0	0	0	NA
LG_642	Zone B	Merina Guewel (7)	Merina Guewel (7b)	April-2021	A. niloticus	Female	134	173	Adult	Negative	0	0	0	0	NA
LG_643	Zone B	Merina Guewel (7)	Merina Guewel (7b)	April-2021	A. niloticus	Female	161	174	Adult	Negative	0	0	0	0	NA
LG_644	Zone B	Merina Guewel (7)	Merina Guewel (7b)	April-2021	M. huberti	Male	63	139	Adult	Negative	0	0	0	0	NA
LG_645	Zone B	Merina Guewel (7)	Merina Guewel (7b)	April-2021	M. huberti	Female	64	130	Adult	Negative	0	0	0	0	NA
LG_646	Zone B	Merina Guewel (7)	Merina Guewel (7b)	April-2021	M. huberti	Female	52	129	Adult	Negative	0	0	0	0	NA
LG_647	Zone B	Merina Guewel (7)	Merina Guewel (7b)	April-2021	M. huberti	Male	63	139	Adult	Negative	0	0	0	0	NA
LG_648	Zone B	Merina Guewel (7)	Merina Guewel (7b)	April-2021	A. niloticus	Male	132	170	Adult	Negative	0	0	0	0	NA
LG_649	Zone B	Merina Guewel (7)	Merina Guewel (7b)	April-2021	M. huberti	Male	33	114	Adult	Negative	0	0	0	0	NA
LG_650	Zone B	Gankette Guent (5)	Gankette Guent (5)	April-2021	M. huberti	Female	54	129	Adult	Negative	0	0	0	0	NA
LG_651	Zone B	Gankette Guent (5)	Gankette Guent (5)	April-2021	M. huberti	Female	27	108	Juvenile	Negative	0	0	0	0	NA
LG_652	Zone B	Gankette Guent (5)	Gankette Guent (5)	April-2021	M. huberti	Male	39	122	Adult	Negative	0	0	0	0	NA
LG_653	Zone B	Gankette Guent (5)	Gankette Guent (5)	April-2021	M. huberti	Female	27.5	103	Juvenile	Negative	0	0	0	0	NA
LG_654	Zone B	Gankette Guent (5)	Gankette Guent (5)	April-2021	M. huberti	Female	29	104	Juvenile	Negative	0	0	0	0	NA
LG_655	Zone B	Gankette Guent (5)	Gankette Guent (5)	April-2021	M. huberti	Female	25	101	Juvenile	Negative	0	0	0	0	NA
LG_656	Zone B	Gankette Guent (5)	Gankette Guent (5)	April-2021	M. huberti	Female	51	129	Adult	Negative	0	0	0	0	NA
LG_657	Zone B	Gankette Guent (5)	Gankette Guent (5)	April-2021	M. huberti	Male	65	143	Adult	Negative	0	0	0	0	NA
LG_658	Zone B	Gankette Guent (5)	Gankette Guent (5)	April-2021	M. huberti	Male	29	99	Juvenile	Negative	0	0	0	0	NA
LG_659	Zone B	Gankette Guent (5)	Gankette Guent (5)	April-2021	M. huberti	Male	33	114	Adult	Negative	0	0	0	0	NA
LG_660	Zone B	Gankette Guent (5)	Gankette Guent (5)	April-2021	M. huberti	Female	22	97.5	Juvenile	Negative	0	0	0	0	NA
LG_661	Zone B	Gankette Guent (5)	Gankette Guent (5)	April-2021	M. huberti	Male	40	122	Adult	Negative	0	0	0	0	NA
LG_662	Zone B	Gankette Guent (5)	Gankette Guent (5)	April-2021	M. huberti	Female	33	111	Juvenile	Negative	0	0	0	0	NA
LG_663	Zone B	Gankette Guent (5)	Gankette Guent (5)	April-2021	M. huberti	Female	27	101.5	Juvenile	Negative	0	0	0	0	NA
LG_664	Zone B	Gankette Guent (5)	Gankette Guent (5)	April-2021	M. huberti	Male	31.5	115	Adult	Negative	0	0	0	0	NA
LG_665	Zone B	Gankette Guent (5)	Gankette Guent (5)	April-2021	M. huberti	Male	27	102	Juvenile	Negative	0	0	0	0	NA
LG_666	Zone B	Keur Momar Sarr (6)	Feto (6b)	April-2021	M. huberti	Female	41.5	116	Adult	Negative	0	0	0	0	NA
LG_667	Zone B	Keur Momar Sarr (6)	Feto (6b)	April-2021	M. huberti	Male	59	139	Adult	Negative	0	0	0	0	NA
LG_668	Zone B	Keur Momar Sarr (6)	Feto (6b)	April-2021	M. huberti	Male	49	128	Adult	Negative	0	0	0	0	NA
LG_669	Zone B	Keur Momar Sarr (6)	Feto (6b)	April-2021	A. niloticus	Male	130	174	Adult	Negative	0	0	0	0	NA
LG_670	Zone B	Keur Momar Sarr (6)	Feto (6b)	April-2021	M. huberti	Female	29	100	Juvenile	Negative	0	0	0	0	NA
LG_671	Zone B	Keur Momar Sarr (6)	Feto (6b)	April-2021	M. huberti	Female	42	122	Adult	Negative	0	0	0	0	NA
LG_672	Zone B	Keur Momar Sarr (6)	Feto (6b)	April-2021	M. huberti	Female	45	122	Adult	Negative	0	0	0	0	NA
LG_673	Zone B	Keur Momar Sarr (6)	Feto (6b)	April-2021	M. huberti	Male	58	137	Adult	Negative	0	0	0	0	NA
LG_674	Zone B	Merina Guewel (7)	Takh (7c)	April-2021	M. huberti	Female	38.5	122	Adult	Negative	0	0	0	0	NA
LG_675	Zone B	Merina Guewel (7)	Takh (7c)	April-2021	M. huberti	Female	50	138	Adult	Negative	0	0	0	0	NA
LG_676	Zone B	Merina Guewel (7)	Takh (7c)	April-2021	M. huberti	Female	44	119	Adult	Negative	0	0	0	0	NA
LG_677	Zone B	Merina Guewel (7)	Takh (7c)	April-2021	M. huberti	Male	57	153	Adult	Negative	0	0	0	0	NA
LG_678	Zone B	Merina Guewel (7)	Takh (7c)	April-2021	M. huberti	Female	49	132.5	Adult	Negative	0	0	0	0	NA
LG_679	Zone B	Merina Guewel (7)	Takh (7c)	April-2021	M. huberti	Female	31	112	Adult	Negative	0	0	0	0	NA
LG_680	Zone B	Merina Guewel (7)	Merina Guewel (7b)	April-2021	M. huberti	Male	44	125	Adult	Negative	0	0	0	0	NA
LG_681	Zone B	Merina Guewel (7)	Merina Guewel (7b)	April-2021	M. huberti	Female	49	129	Adult	Negative	0	0	0	0	NA
LG_682	Zone B	Merina Guewel (7)	Merina Guewel (7b)	April-2021	A. niloticus	Male	169	197	Adult	Negative	0	0	0	0	NA
LG_683	Zone B	Merina Guewel (7)	Merina Guewel (7b)	April-2021	A. niloticus	Male	75	166	Adult	Negative	0	0	0	0	NA
LG_684	Zone B	Merina Guewel (7)	Merina Guewel (7b)	April-2021	M. huberti	Female	59	144	Adult	Negative	0	0	0	0	NA
LG_685	Zone B	Merina Guewel (7)	Merina Guewel (7b)	April-2021	M. huberti	Female	64	141	Adult	Negative	0	0	0	0	NA
LG_686	Zone B	Guéo (4)	Guéo (4)	April-2021	M. huberti	Male	76	162	Adult	Positive	6	3	3	1	Yes
LG_687	Zone B	Guéo (4)	Guéo (4)	April-2021	M. huberti	Male	60	131	Adult	Negative	0	0	0	0	NA
LG_688	Zone B	Guéo (4)	Guéo (4)	April-2021	M. huberti	Male	28	103	Juvenile	Negative	0	0	0	0	NA
LG_689	Zone B	Guéo (4)	Guéo (4)	April-2021	M. huberti	Female	59	132	Adult	Negative	0	0	0	0	NA
LG_690	Zone B	Keur Momar Sarr (6)	Feto (6b)	April-2021	M. huberti	Male	14	84	Juvenile	Negative	0	0	0	0	NA
LG_691	Zone B	Keur Momar Sarr (6)	Feto (6b)	April-2021	M. huberti	Male	59	135	Adult	Negative	0	0	0	0	NA
LG_692	Zone B	Keur Momar Sarr (6)	Feto (6b)	April-2021	M. huberti	Female	26	102	Juvenile	Negative	0	0	0	0	NA
LG_693	Zone B	Keur Momar Sarr (6)	Feto (6b)	April-2021	M. huberti	Male	51	132	Adult	Negative	0	0	0	0	NA
LG_694	Zone B	Keur Momar Sarr (6)	Feto (6b)	April-2021	M. huberti	Male	42	120	Adult	Negative	0	0	0	0	NA
LG_695	Zone B	Guéo (4)	Guéo (4)	April-2021	M. huberti	Female	27	110	Juvenile	Negative	0	0	0	0	NA
LG_696	Zone B	Guéo (4)	Guéo (4)	April-2021	M. huberti	Female	56	126	Adult	Negative	0	0	0	0	NA
LG_697	Zone B	Guéo (4)	Guéo (4)	April-2021	M. huberti	Female	36	116	Adult	Negative	0	0	0	0	NA
LG_698	Zone B	Guéo (4)	Guéo (4)	April-2021	M. huberti	Female	52	130	Adult	Negative	0	0	0	0	NA
LG_699	Zone B	Guéo (4)	Guéo (4)	April-2021	M. huberti	Male	36	119	Adult	Negative	0	0	0	0	NA
LG_700	Zone B	Guéo (4)	Guéo (4)	April-2021	M. huberti	Female	35	113	Adult	Negative	0	0	0	0	NA
LG_701	Zone B	Guéo (4)	Guéo (4)	April-2021	M. huberti	Male	52	136	Adult	Negative	0	0	0	0	NA
LG_702	Zone B	Guéo (4)	Guéo (4)	April-2021	M. huberti	Female	60	142	Adult	Positive	1	1	0	NA	No
LG_703	Zone B	Gankette Guent (5)	Gankette Guent (5)	April-2021	M. huberti	Male	43	123	Adult	Negative	0	0	0	0	NA
LG_704	Zone B	Gankette Guent (5)	Gankette Guent (5)	April-2021	M. huberti	Male	31	113	Adult	Negative	0	0	0	0	NA
LG_705	Zone B	Merina Guewel (7)	Takh (7c)	April-2021	M. huberti	Male	53	130	Adult	Negative	0	0	0	0	NA
LG_706	Zone B	Merina Guewel (7)	Takh (7c)	April-2021	M. huberti	Male	58.5	141	Adult	Negative	0	0	0	0	NA
LG_707	Zone B	Merina Guewel (7)	Takh (7c)	April-2021	M. huberti	Male	58	138	Adult	Negative	0	0	0	0	NA
LG_708	Zone B	Merina Guewel (7)	Takh (7c)	April-2021	M. huberti	Male	38	115	Adult	Negative	0	0	0	0	NA
LG_709	Zone B	Merina Guewel (7)	Takh (7c)	April-2021	M. huberti	Male	52	136	Adult	Negative	0	0	0	0	NA
LG_710	Zone B	Merina Guewel (7)	Takh (7c)	April-2021	M. huberti	Female	51	126	Adult	Negative	0	0	0	0	NA
JKIN_001	Zone A	Mbane (2)	Mbane_North _A (2c)	November-2021	C. viaria	Male	33	125	Adult	Negative	0	0	0	0	NA
JKIN_002	Zone A	Mbane (2)	Mbane_North _A (2c)	November-2021	A. niloticus	Male	158	176	Adult	Negative	0	0	0	0	NA
JKIN_003	Zone A	Mbane (2)	Mbane_North _A (2c)	November-2021	C. viaria	Male	23	109	Adult	Negative	0	0	0	0	NA
JKIN_004	Zone A	Mbane (2)	Mbane_North _A (2c)	November-2021	C. viaria	Male	21	111	Adult	Negative	0	0	0	0	NA
JKIN_005	Zone A	Mbane (2)	Mbane_North _A (2c)	November-2021	A. niloticus	Male	124	164	Adult	Negative	0	0	0	0	NA
JKIN_006	Zone A	Mbane (2)	Mbane_North _A (2c)	November-2021	C. viaria	Female	23	112	Adult	Negative	0	0	0	0	NA
JKIN_007	Zone A	Mbane (2)	Mbane_North _A (2c)	November-2021	C. viaria	Male	30.5	122	Adult	Negative	0	0	0	0	NA
JKIN_008	Zone A	Mbane (2)	Mbane_North _A (2c)	November-2021	A. niloticus	Female	113	160	Adult	Negative	0	0	0	0	NA
JKIN_009	Zone A	Mbane (2)	Mbane_Center (2b)	November-2021	A. niloticus	Female	124	169	Adult	Negative	0	0	0	0	NA
JKIN_010	Zone A	Mbane (2)	Mbane_Center (2b)	November-2021	M. huberti	Male	80	142	Adult	Negative	0	0	0	0	NA
JKIN_011	Zone A	Mbane (2)	Mbane_Center (2b)	November-2021	M. huberti	Female	57	129	Adult	Negative	0	0	0	0	NA
JKIN_012	Zone A	Mbane (2)	Mbane_Center (2b)	November-2021	C. viaria	Male	29	118	Adult	Negative	0	0	0	0	NA
JKIN_013	Zone A	Mbane (2)	Mbane_Center (2b)	November-2021	M. huberti	Male	78	142	Adult	Negative	0	0	0	0	NA
JKIN_014	Zone A	Mbane (2)	Mbane_Center (2b)	November-2021	M. huberti	Male	94	153	Adult	Negative	0	0	0	0	NA
JKIN_015	Zone A	Mbane (2)	Mbane_Center (2b)	November-2021	M. huberti	Female	62	132	Adult	Negative	0	0	0	0	NA
JKIN_016	Zone A	Mbane (2)	Mbane_South (2a)	November-2021	A. niloticus	Female	76	142	Adult	Negative	0	0	0	0	NA
JKIN_017	Zone A	Mbane (2)	Mbane_South (2a)	November-2021	A. niloticus	Male	71	144	Adult	Negative	0	0	0	0	NA
JKIN_018	Zone A	Mbane (2)	Mbane_South (2a)	November-2021	A. niloticus	Male	123	168	Adult	Negative	0	0	0	0	NA
JKIN_019	Zone A	Mbane (2)	Mbane_South (2a)	November-2021	A. niloticus	Male	120	168	Adult	Negative	0	0	0	0	NA
JKIN_020	Zone A	Mbane (2)	Mbane_South (2a)	November-2021	C. viaria	Male	26	118	Adult	Negative	0	0	0	0	NA
JKIN_021	Zone A	Mbane (2)	Mbane_South (2a)	November-2021	A. niloticus	Female	115	161	Adult	Negative	0	0	0	0	NA
JKIN_022	Zone A	Mbane (2)	Mbane_South (2a)	November-2021	C. viaria	Male	26	118	Adult	Negative	0	0	0	0	NA
JKIN_023	Zone A	Mbane (2)	Mbane_South (2a)	November-2021	M. huberti	Male	66	135	Adult	Negative	0	0	0	0	NA
JKIN_024	Zone A	Mbane (2)	Mbane_South (2a)	November-2021	M. huberti	Female	60	139	Adult	Negative	0	0	0	0	NA
Not examined	Zone A	Mbane (2)	Mbane_North _A (2c)	November-2021	C. viaria	NA	NA	NA	NA	NA	NA	NA	NA	NA	NA
JKIN_025	Zone A	Mbane (2)	Mbane_North_B (2d)	November-2021	A. niloticus	Female	91	152	Adult	Negative	0	0	0	0	NA
JKIN_026	Zone A	Mbane (2)	Mbane_North_B (2d)	November-2021	C. viaria	Male	22	110	Adult	Negative	0	0	0	0	NA
JKIN_027	Zone A	Mbane (2)	Mbane_North_B (2d)	November-2021	A. niloticus	Male	71	138	Adult	Negative	0	0	0	0	NA
JKIN_028	Zone A	Temeye (1)	Temeye_Canal_Sall (1a)	November-2021	M. huberti	Male	43	125	Adult	Negative	0	0	0	0	NA
JKIN_029	Zone A	Temeye (1)	Temeye_Canal_Sall (1a)	November-2021	M. huberti	Male	24	101	Juvenile	Negative	0	0	0	0	NA
JKIN_030	Zone A	Temeye (1)	Temeye_Canal_Sall (1a)	November-2021	M. huberti	Female	56	138	Adult	Positive	23	11	12	0.916667	Yes
JKIN_031	Zone A	Temeye (1)	Temeye_Soubalo (1d)	November-2021	A. niloticus	Female	128	168	Adult	Negative	0	0	0	0	NA
JKIN_032	Zone A	Temeye (1)	Temeye_Soubalo (1d)	November-2021	C. viaria	Female	30	115	Adult	Negative	0	0	0	0	NA
JKIN_033	Zone A	Temeye (1)	Temeye_Soubalo (1d)	November-2021	C. viaria	Male	22	105	Adult	Negative	0	0	0	0	NA
JKIN_034	Zone A	Temeye (1)	Temeye_Soubalo (1d)	November-2021	A. niloticus	Female	112	158	Adult	Positive	5	3	2	1.5	Yes
JKIN_035	Zone A	Temeye (1)	Temeye_Soubalo (1d)	November-2021	M. huberti	Male	53	124	Adult	Negative	0	0	0	0	NA
JKIN_036	Zone A	Temeye (1)	Temeye_Soubalo (1d)	November-2021	M. huberti	Male	48	121	Adult	Negative	0	0	0	0	NA
JKIN_037	Zone A	Temeye (1)	Temeye_Soubalo (1d)	November-2021	M. huberti	Male	77	138	Adult	Negative	0	0	0	0	NA
JKIN_038	Zone A	Temeye (1)	Temeye_Soubalo (1d)	November-2021	M. huberti	Female	57	132	Adult	Negative	0	0	0	0	NA
JKIN_039	Zone A	Temeye (1)	Temeye_Lewa_Soubalo (1c)	November-2021	M. huberti	Male	85	143	Adult	Positive	5	3	2	1.5	Yes
JKIN_040	Zone A	Temeye (1)	Temeye_North (1e)	November-2021	C. viaria	Male	27	114	Adult	Negative	0	0	0	0	NA
JKIN_041	Zone A	Temeye (1)	Temeye_North (1e)	November-2021	C. viaria	Male	22	102	Adult	Negative	0	0	0	0	NA
JKIN_042	Zone A	Temeye (1)	Temeye_North (1e)	November-2021	M. huberti	Female	60.5	131	Adult	Negative	0	0	0	0	NA
JKIN_043	Zone A	Temeye (1)	Temeye_Soubalo (1d)	November-2021	M. huberti	Male	22	101	Juvenile	Negative	0	0	0	0	NA
JKIN_044	Zone A	Temeye (1)	Temeye_Soubalo (1d)	November-2021	M. huberti	Male	41	118	Adult	Negative	0	0	0	0	NA
JKIN_045	Zone A	Temeye (1)	Temeye_Soubalo (1d)	November-2021	C. viaria	Male	30.5	116	Adult	Negative	0	0	0	0	NA
JKIN_046	Zone A	Temeye (1)	Temeye_Lewa_Soubalo (1c)	November-2021	A. niloticus	Female	83	137	Adult	Negative	0	0	0	0	NA
JKIN_047	Zone A	Temeye (1)	Temeye_Soubalo (1d)	November-2021	A. niloticus	Male	128	162	Adult	Negative	0	0	0	0	NA
JKIN_048	Zone A	Temeye (1)	Temeye_Soubalo (1d)	November-2021	C. viaria	Male	19	109	Juvenile	Negative	0	0	0	0	NA
Not examined	Zone A	Temeye (1)	Temeye_Soubalo (1d)	November-2021	C. viaria	NA	NA	NA	NA	NA	NA	NA	NA	NA	NA
JKIN_050	Zone A	Temeye (1)	Temeye_Lewa (1b)	November-2021	M. huberti	Male	80	144	Adult	Positive	1	1	0	NA	Yes
JKIN_051	Zone A	Temeye (1)	Temeye_Canal_Sall (1a)	November-2021	T. pygargus	Male	44	116	Adult	Negative	0	0	0	0	NA
JKIN_052	Zone B	Gankette Guent (5)	Gankette Guent (5)	November-2021	M. huberti	Male	78	141	Adult	Negative	0	0	0	0	NA
JKIN_053	Zone B	Gankette Guent (5)	Gankette Guent (5)	November-2021	M. huberti	Male	96	148	Adult	Negative	0	0	0	0	NA
JKIN_054	Zone B	Gankette Guent (5)	Gankette Guent (5)	November-2021	M. huberti	Female	32	104	Juvenile	Negative	0	0	0	0	NA
JKIN_055	Zone B	Gankette Guent (5)	Gankette Guent (5)	November-2021	M. huberti	Female	57	124	Adult	Negative	0	0	0	0	NA
JKIN_056	Zone B	Gankette Guent (5)	Gankette Guent (5)	November-2021	M. huberti	Male	79	138	Adult	Negative	0	0	0	0	NA
JKIN_057	Zone B	Gankette Guent (5)	Gankette Guent (5)	November-2021	M. huberti	Male	69	135	Adult	Negative	0	0	0	0	NA
JKIN_058	Zone B	Gankette Guent (5)	Gankette Guent (5)	November-2021	M. huberti	Female	57	126	Adult	Negative	0	0	0	0	NA
JKIN_059	Zone B	Gankette Guent (5)	Gankette Guent (5)	November-2021	M. huberti	Female	57	128	Adult	Negative	0	0	0	0	NA
JKIN_060	Zone B	Gankette Guent (5)	Gankette Guent (5)	November-2021	M. huberti	Female	73	140	Adult	Negative	0	0	0	0	NA
JKIN_061	Zone B	Gankette Guent (5)	Gankette Guent (5)	November-2021	M. huberti	Male	88	153	Adult	Negative	0	0	0	0	NA
JKIN_062	Zone B	Gankette Guent (5)	Gankette Guent (5)	November-2021	M. huberti	Female	47	119	Adult	Negative	0	0	0	0	NA
JKIN_063	Zone B	Gankette Guent (5)	Gankette Guent (5)	November-2021	M. huberti	Female	44	122	Adult	Negative	0	0	0	0	NA
JKIN_064	Zone B	Gankette Guent (5)	Gankette Guent (5)	November-2021	M. huberti	Female	25	98	Juvenile	Negative	0	0	0	0	NA
JKIN_065	Zone B	Gankette Guent (5)	Gankette Guent (5)	November-2021	M. huberti	Female	58	133	Adult	Negative	0	0	0	0	NA
JKIN_066	Zone B	Gankette Guent (5)	Gankette Guent (5)	November-2021	M. huberti	Female	62	135	Adult	Negative	0	0	0	0	NA
JKIN_067	Zone B	Gankette Guent (5)	Gankette Guent (5)	November-2021	M. huberti	Female	68	136	Adult	Negative	0	0	0	0	NA
JKIN_068	Zone B	Gankette Guent (5)	Gankette Guent (5)	November-2021	A. niloticus	Female	102	157	Adult	Negative	0	0	0	0	NA
JKIN_069	Zone B	Guéo (4)	Guéo (4)	November-2021	M. huberti	Male	62	138	Adult	Negative	0	0	0	0	NA
JKIN_070	Zone B	Guéo (4)	Guéo (4)	November-2021	M. huberti	Male	78	150	Adult	Negative	0	0	0	0	NA
JKIN_071	Zone B	Guéo (4)	Guéo (4)	November-2021	M. huberti	Male	67	145	Adult	Positive	52	27	25	1.08	Yes
JKIN_072	Zone B	Guéo (4)	Guéo (4)	November-2021	M. huberti	Male	81	149	Adult	Positive	2	1	1	1	Yes
JKIN_073	Zone B	Guéo (4)	Guéo (4)	November-2021	M. huberti	Female	35	133	Adult	Negative	0	0	0	0	NA
JKIN_074	Zone B	Guéo (4)	Guéo (4)	November-2021	M. huberti	Female	63	134	Adult	Positive	39	19	20	0.95	Yes
JKIN_075	Zone B	Guéo (4)	Guéo (4)	November-2021	M. huberti	Female	35	128	Adult	Negative	0	0	0	0	NA
JKIN_076	Zone B	Guéo (4)	Guéo (4)	November-2021	M. huberti	Male	61.5	138	Adult	Negative	0	0	0	0	NA
JKIN_077	Zone B	Guéo (4)	Guéo (4)	November-2021	M. huberti	Female	78.5	138	Adult	Positive	10	5	5	1	Yes
JKIN_078	Zone B	Guéo (4)	Guéo (4)	November-2021	M. huberti	Female	83	135	Adult	Negative	0	0	0	0	NA
JKIN_079	Zone B	Gankette Guent (5)	Gankette Guent (5)	November-2021	M. huberti	Male	96	146	Adult	Negative	0	0	0	0	NA
JKIN_080	Zone B	Guéo (4)	Guéo (4)	November-2021	M. huberti	Female	57	131	Adult	Negative	0	0	0	0	NA
JKIN_081	Zone B	Guéo (4)	Guéo (4)	November-2021	M. huberti	Male	59	138	Adult	Negative	0	0	0	0	NA
JKIN_082	Zone B	Guéo (4)	Guéo (4)	November-2021	M. huberti	Female	70.5	136	Adult	Negative	0	0	0	0	NA
JKIN_083	Zone B	Guéo (4)	Guéo (4)	November-2021	M. huberti	Male	88	152	Adult	Negative	0	0	0	0	NA
JKIN_084	Zone B	Keur Momar Sarr (6)	Feto (6b)	November-2021	M. huberti	Female	56.5	123	Adult	Negative	0	0	0	0	NA
JKIN_085	Zone B	Keur Momar Sarr (6)	Feto (6b)	November-2021	M. huberti	Male	48	118	Adult	Negative	0	0	0	0	NA
JKIN_086	Zone B	Keur Momar Sarr (6)	Feto (6b)	November-2021	M. huberti	Female	48	119	Adult	Negative	0	0	0	0	NA
JKIN_087	Zone B	Keur Momar Sarr (6)	Feto (6b)	November-2021	M. huberti	Female	44	122	Adult	Negative	0	0	0	0	NA
JKIN_088	Zone B	Keur Momar Sarr (6)	Feto (6b)	November-2021	M. huberti	Male	48	125	Adult	Negative	0	0	0	0	NA
JKIN_089	Zone B	Keur Momar Sarr (6)	Feto (6b)	November-2021	M. huberti	Male	53	128	Adult	Negative	0	0	0	0	NA
JKIN_090	Zone B	Merina Guewel (7)	Merina Guewel (7b)	November-2021	M. huberti	Female	65.5	102	Adult	Negative	0	0	0	0	NA
JKIN_091	Zone B	Merina Guewel (7)	Merina Guewel (7b)	November-2021	M. huberti	Male	60	128	Adult	Negative	0	0	0	0	NA
JKIN_092	Zone B	Merina Guewel (7)	Merina Guewel (7b)	November-2021	M. huberti	Female	46	130	Adult	Negative	0	0	0	0	NA
JKIN_093	Zone B	Merina Guewel (7)	Merina Guewel (7b)	November-2021	M. huberti	Male	70	140	Adult	Negative	0	0	0	0	NA
JKIN_094	Zone B	Merina Guewel (7)	Takh (7c)	November-2021	M. huberti	Female	83	129	Adult	Negative	0	0	0	0	NA
JKIN_095	Zone B	Merina Guewel (7)	Takh (7c)	November-2021	M. huberti	Female	61	137	Adult	Negative	0	0	0	0	NA
JKIN_096	Zone B	Merina Guewel (7)	Takh (7c)	November-2021	M. huberti	Male	60.5	131	Adult	Negative	0	0	0	0	NA
JKIN_097	Zone B	Keur Momar Sarr (6)	Feto (6b)	November-2021	M. huberti	Male	75.5	143	Adult	Negative	0	0	0	0	NA
JKIN_098	Zone B	Keur Momar Sarr (6)	Feto (6b)	November-2021	M. huberti	Male	69.5	143	Adult	Negative	0	0	0	0	NA
JKIN_099	Zone B	Keur Momar Sarr (6)	Feto (6b)	November-2021	M. huberti	Male	78	144	Adult	Negative	0	0	0	0	NA
JKIN_100	Zone B	Merina Guewel (7)	Takh (7c)	November-2021	M. huberti	Female	43.5	120	Adult	Negative	0	0	0	0	NA
JKIN_101	Zone B	Merina Guewel (7)	Takh (7c)	November-2021	M. huberti	Male	58	132	Adult	Negative	0	0	0	0	NA
JKIN_102	Zone B	Merina Guewel (7)	Takh (7c)	November-2021	M. huberti	Male	68.5	141	Adult	Negative	0	0	0	0	NA
JKIN_103	Zone B	Merina Guewel (7)	Takh (7c)	November-2021	M. huberti	Male	52	132	Adult	Negative	0	0	0	0	NA
JKIN_104	Zone B	Gankette Guent (5)	Gankette Guent (5)	November-2021	M. huberti	Female	44.5	123	Adult	Negative	0	0	0	0	NA
JKIN_105	Zone B	Gankette Guent (5)	Gankette Guent (5)	November-2021	M. huberti	Male	58	136	Adult	Negative	0	0	0	0	NA
JKIN_106	Zone B	Gankette Guent (5)	Gankette Guent (5)	November-2021	M. huberti	Male	69.5	135	Adult	Negative	0	0	0	0	NA
JKIN_107	Zone B	Gankette Guent (5)	Gankette Guent (5)	November-2021	M. huberti	Male	79.5	140	Adult	Negative	0	0	0	0	NA
JKIN_108	Zone B	Gankette Guent (5)	Gankette Guent (5)	November-2021	M. huberti	Female	44	119	Adult	Negative	0	0	0	0	NA
JKIN_109	Zone B	Gankette Guent (5)	Gankette Guent (5)	November-2021	M. huberti	Female	93	142	Adult	Negative	0	0	0	0	NA
JKIN_110	Zone B	Gankette Balla (3)	Gankette Balla (3)	November-2021	A. niloticus	Female	68.5	135	Juvenile	Negative	0	0	0	0	NA
JKIN_111	Zone B	Gankette Balla (3)	Gankette Balla (3)	November-2021	M. huberti	Male	64.5	135	Adult	Negative	0	0	0	0	NA
JKIN_112	Zone B	Gankette Balla (3)	Gankette Balla (3)	November-2021	A. niloticus	Male	138	169	Adult	Negative	0	0	0	0	NA
JKIN_113	Zone B	Gankette Balla (3)	Gankette Balla (3)	November-2021	A. niloticus	Male	154	176	Adult	Negative	0	0	0	0	NA
JKIN_114	Zone B	Gankette Balla (3)	Gankette Balla (3)	November-2021	M. huberti	Male	65	140	Adult	Negative	0	0	0	0	NA
JKIN_115	Zone B	Gankette Balla (3)	Gankette Balla (3)	November-2021	M. huberti	Female	82	136	Adult	Negative	0	0	0	0	NA
JKIN_116	Zone B	Gankette Balla (3)	Gankette Balla (3)	November-2021	M. huberti	Female	47	128	Adult	Negative	0	0	0	0	NA
JKIN_117	Zone B	Diokhoul (8)	Diokhoul (8)	November-2021	M. huberti	Male	70	141	Adult	Negative	0	0	0	0	NA
JKIN_118	Zone B	Diokhoul (8)	Diokhoul (8)	November-2021	M. huberti	Female	54	130	Adult	Negative	0	0	0	0	NA
JKIN_119	Zone B	Merina Guewel (7)	Ringaye (7d)	November-2021	M. huberti	Male	73	138	Adult	Negative	0	0	0	0	NA
JKIN_120	Zone B	Merina Guewel (7)	Ringaye (7d)	November-2021	M. huberti	Female	40	134	Adult	Negative	0	0	0	0	NA
JKIN_121	Zone B	Merina Guewel (7)	Ringaye (7d)	November-2021	M. huberti	Male	33	123	Adult	Negative	0	0	0	0	NA
JKIN_122	Zone B	Merina Guewel (7)	Ringaye (7d)	November-2021	M. huberti	Female	50.5	127	Adult	Negative	0	0	0	0	NA
JKIN_123	Zone B	Merina Guewel (7)	Ringaye (7d)	November-2021	M. huberti	Female	47	126	Adult	Negative	0	0	0	0	NA
JKIN_124	Zone B	Merina Guewel (7)	Ringaye (7d)	November-2021	M. huberti	Male	46	122	Adult	Negative	0	0	0	0	NA
JKIN_125	Zone B	Merina Guewel (7)	Ringaye (7d)	November-2021	M. huberti	Female	56	133	Adult	Negative	0	0	0	0	NA
JKIN_126	Zone B	Keur Momar Sarr (6)	Feto (6b)	November-2021	M. huberti	Male	52	123	Adult	Negative	0	0	0	0	NA
JKIN_127	Zone B	Keur Momar Sarr (6)	Feto (6b)	November-2021	M. huberti	Male	63	134	Adult	Negative	0	0	0	0	NA
JKIN_128	Zone B	Keur Momar Sarr (6)	Feto (6b)	November-2021	M. huberti	Male	74.5	144	Adult	Negative	0	0	0	0	NA
JKIN_129	Zone B	Keur Momar Sarr (6)	Feto (6b)	November-2021	M. huberti	Female	53	122	Adult	Negative	0	0	0	0	NA
JKIN_130	Zone B	Keur Momar Sarr (6)	Feto (6b)	November-2021	M. huberti	Male	77	141	Adult	Negative	0	0	0	0	NA
JKIN_131	Zone B	Merina Guewel (7)	Merina Guewel (7b)	November-2021	M. huberti	Male	58	134	Adult	Negative	0	0	0	0	NA
JKIN_132	Zone B	Merina Guewel (7)	Merina Guewel (7b)	November-2021	M. huberti	Female	58	126	Adult	Negative	0	0	0	0	NA
JKIN_133	Zone B	Merina Guewel (7)	Merina Guewel (7b)	November-2021	A. niloticus	Female	115	160	Adult	Negative	0	0	0	0	NA
JKIN_134	Zone B	Merina Guewel (7)	Merina Guewel (7b)	November-2021	M. huberti	Female	77	127	Adult	Negative	0	0	0	0	NA
JKIN_135	Zone B	Keur Momar Sarr (6)	KMS_South (6a)	November-2021	M. huberti	Female	58	133	Adult	Negative	0	0	0	0	NA
JKIN_136	Zone B	Keur Momar Sarr (6)	KMS_South (6a)	November-2021	M. huberti	Female	62	120	Adult	Negative	0	0	0	0	NA
JKIN_137	Zone B	Keur Momar Sarr (6)	KMS_South (6a)	November-2021	A. niloticus	Female	125	163	Adult	Negative	0	0	0	0	NA
JKIN_138	Zone B	Keur Momar Sarr (6)	KMS_South (6a)	November-2021	M. huberti	Male	64	131	Adult	Negative	0	0	0	0	NA
JKIN_139	Zone B	Keur Momar Sarr (6)	KMS_South (6a)	November-2021	M. huberti	Male	63	138	Adult	Negative	0	0	0	0	NA
JKIN_140	Zone B	Keur Momar Sarr (6)	KMS_South (6a)	November-2021	M. huberti	Male	45.5	121	Adult	Negative	0	0	0	0	NA
JKIN_141	Zone B	Gankette Guent (5)	Gankette Guent (5)	November-2021	M. huberti	Male	77	144	Adult	Negative	0	0	0	0	NA
JKIN_142	Zone B	Merina Guewel (7)	Takh (7c)	November-2021	M. huberti	Male	63	132	Adult	Negative	0	0	0	0	NA
JKIN_143	Zone B	Merina Guewel (7)	Ringaye (7d)	November-2021	M. huberti	Female	52	128	Adult	Negative	0	0	0	0	NA
JKIN_144	Zone B	Gankette Balla (3)	Gankette Balla (3)	November-2021	A. niloticus	Male	195	191	Adult	Negative	0	0	0	0	NA
JKIN_145	Zone B	Gankette Balla (3)	Gankette Balla (3)	November-2021	M. huberti	Male	67	139	Adult	Negative	0	0	0	0	NA
JKIN_146	Zone B	Guéo (4)	Guéo (4)	November-2021	M. huberti	Female	51	120	Adult	Negative	0	0	0	0	NA
JKIN_147	Zone A	Mbane (2)	Mbane_Center (2b)	February-2022	M. huberti	Male	71.5	135	Adult	Negative	0	0	0	0	NA
JKIN_148	Zone A	Mbane (2)	Mbane_Center (2b)	February-2022	M. huberti	Female	74	136	Adult	Negative	0	0	0	0	NA
JKIN_149	Zone A	Mbane (2)	Mbane_Center (2b)	February-2022	C. viaria	Female	18	109	Adult	Negative	0	0	0	0	NA
JKIN_150	Zone A	Mbane (2)	Mbane_South (2a)	February-2022	M. huberti	Male	68	138	Adult	Negative	0	0	0	0	NA
JKIN_151	Zone A	Mbane (2)	Mbane_South (2a)	February-2022	A. niloticus	Female	80	146	Adult	Negative	0	0	0	0	NA
JKIN_152	Zone A	Mbane (2)	Mbane_South (2a)	February-2022	A. niloticus	Female	79	146	Adult	Negative	0	0	0	0	NA
JKIN_153	Zone A	Mbane (2)	Mbane_South (2a)	February-2022	C. viaria	Male	28	120	Adult	Negative	0	0	0	0	NA
JKIN_154	Zone A	Mbane (2)	Mbane_South (2a)	February-2022	A. niloticus	Male	115	159	Adult	Negative	0	0	0	0	NA
JKIN_155	Zone A	Mbane (2)	Mbane_North_B (2d)	February-2022	A. niloticus	Female	130	162	Adult	Negative	0	0	0	0	NA
JKIN_156	Zone A	Mbane (2)	Mbane_North_B (2d)	February-2022	A. niloticus	Male	114	152	Adult	Negative	0	0	0	0	NA
JKIN_157	Zone A	Mbane (2)	Mbane_North_B (2d)	February-2022	A. niloticus	Male	179	190	Adult	Negative	0	0	0	0	NA
JKIN_158	Zone A	Mbane (2)	Mbane_North_B (2d)	February-2022	A. niloticus	Female	75	145	Adult	Negative	0	0	0	0	NA
JKIN_159	Zone A	Mbane (2)	Mbane_North_B (2d)	February-2022	A. niloticus	Female	65	132	Juvenile	Negative	0	0	0	0	NA
JKIN_160	Zone A	Mbane (2)	Mbane_Center (2b)	February-2022	M. huberti	Female	73	134	Adult	Negative	0	0	0	0	NA
JKIN_161	Zone A	Mbane (2)	Mbane_Center (2b)	February-2022	M. huberti	Male	39	115	Adult	Negative	0	0	0	0	NA
JKIN_162	Zone A	Mbane (2)	Mbane_Center (2b)	February-2022	M. huberti	Male	40	118	Adult	Negative	0	0	0	0	NA
JKIN_163	Zone A	Mbane (2)	Mbane_Center (2b)	February-2022	M. huberti	Male	36	114	Adult	Negative	0	0	0	0	NA
JKIN_164	Zone A	Mbane (2)	Mbane_Center (2b)	February-2022	A. niloticus	Male	119	167	Adult	Negative	0	0	0	0	NA
JKIN_165	Zone A	Mbane (2)	Mbane_Center (2b)	February-2022	M. huberti	Male	34	114	Adult	Negative	0	0	0	0	NA
JKIN_166	Zone A	Mbane (2)	Mbane_South (2a)	February-2022	M. huberti	Male	67	137	Adult	Negative	0	0	0	0	NA
JKIN_167	Zone A	Mbane (2)	Mbane_South (2a)	February-2022	A. niloticus	Female	124	159	Adult	Negative	0	0	0	0	NA
JKIN_168	Zone A	Mbane (2)	Mbane_South (2a)	February-2022	A. niloticus	Male	120	163	Adult	Negative	0	0	0	0	NA
JKIN_169	Zone A	Mbane (2)	Mbane_South (2a)	February-2022	C. viaria	Male	27	112	Adult	Negative	0	0	0	0	NA
JKIN_170	Zone A	Mbane (2)	Mbane_South (2a)	February-2022	C. viaria	Male	26	110	Adult	Negative	0	0	0	0	NA
JKIN_171	Zone A	Mbane (2)	Mbane_South (2a)	February-2022	C. viaria	Female	20	106	Adult	Negative	0	0	0	0	NA
JKIN_172	Zone A	Temeye (1)	Temeye_Canal_Sall (1a)	February-2022	A. niloticus	Male	165	178	Adult	Negative	0	0	0	0	NA
JKIN_173	Zone A	Temeye (1)	Temeye_Canal_Sall (1a)	February-2022	A. niloticus	Female	124	156	Adult	Negative	0	0	0	0	NA
JKIN_174	Zone A	Mbane (2)	Mbane_North_B (2d)	February-2022	A. niloticus	Female	80	137	Juvenile	Negative	0	0	0	0	NA
JKIN_175	Zone A	Mbane (2)	Mbane_North_B (2d)	February-2022	A. niloticus	Male	168	182	Adult	Negative	0	0	0	0	NA
JKIN_176	Zone A	Temeye (1)	Temeye_North (1e)	February-2022	A. niloticus	Male	148	172	Adult	Negative	0	0	0	0	NA
JKIN_177	Zone A	Temeye (1)	Temeye_North (1e)	February-2022	M. huberti	Female	48	121	Adult	Negative	0	0	0	0	NA
JKIN_178	Zone A	Temeye (1)	Temeye_Soubalo (1d)	February-2022	A. niloticus	Male	64	128	Juvenile	Negative	0	0	0	0	NA
JKIN_179	Zone A	Temeye (1)	Temeye_Soubalo (1d)	February-2022	A. niloticus	Female	54	108	Juvenile	Negative	0	0	0	0	NA
JKIN_180	Zone A	Temeye (1)	Temeye_Soubalo (1d)	February-2022	M. huberti	Female	65	137	Adult	Positive	2	1	1	1	No
JKIN_181	Zone A	Temeye (1)	Temeye_Soubalo (1d)	February-2022	C. viaria	Male	24	109	Adult	Negative	0	0	0	0	NA
JKIN_182	Zone A	Temeye (1)	Temeye_Soubalo (1d)	February-2022	M. huberti	Male	29	106	Juvenile	Negative	0	0	0	0	NA
JKIN_183	Zone A	Temeye (1)	Temeye_Lewa_Soubalo (1c)	February-2022	M. huberti	Female	52	118	Adult	Negative	0	0	0	0	NA
JKIN_184	Zone A	Temeye (1)	Temeye_Lewa_Soubalo (1c)	February-2022	M. huberti	Female	36	109	Adult	Negative	0	0	0	0	NA
JKIN_185	Zone A	Temeye (1)	Temeye_North (1e)	February-2022	C. viaria	Male	20	113	Adult	Negative	0	0	0	0	NA
JKIN_186	Zone A	Temeye (1)	Temeye_North (1e)	February-2022	A. niloticus	Female	68	138	Juvenile	Negative	0	0	0	0	NA
JKIN_187	Zone A	Temeye (1)	Temeye_North (1e)	February-2022	A. niloticus	Female	155	170	Adult	Negative	0	0	0	0	NA
JKIN_188	Zone A	Temeye (1)	Temeye_North (1e)	February-2022	A. niloticus	Female	90	142	Juvenile	Negative	0	0	0	0	NA
JKIN_189	Zone A	Temeye (1)	Temeye_North (1e)	February-2022	C. viaria	Male	18.5	103	Juvenile	Negative	0	0	0	0	NA
JKIN_190	Zone A	Temeye (1)	Temeye_North (1e)	February-2022	C. viaria	Male	18	102	Juvenile	Negative	0	0	0	0	NA
JKIN_191	Zone A	Temeye (1)	Temeye_Soubalo (1d)	February-2022	M. huberti	Female	45	125	Adult	Negative	0	0	0	0	NA
JKIN_192	Zone A	Temeye (1)	Temeye_Soubalo (1d)	February-2022	M. huberti	Female	25	100	Juvenile	Negative	0	0	0	0	NA
JKIN_193	Zone A	Temeye (1)	Temeye_Soubalo (1d)	February-2022	C. viaria	Male	21	108	Adult	Negative	0	0	0	0	NA
JKIN_194	Zone A	Temeye (1)	Temeye_Soubalo (1d)	February-2022	A. niloticus	Female	88	148	Adult	Negative	0	0	0	0	NA
JKIN_195	Zone A	Temeye (1)	Temeye_Soubalo (1d)	February-2022	A. niloticus	Male	102	157	Adult	Negative	0	0	0	0	NA
JKIN_196	Zone A	Temeye (1)	Temeye_Soubalo (1d)	February-2022	M. huberti	Male	58	132	Adult	Negative	0	0	0	0	NA
JKIN_197	Zone A	Temeye (1)	Temeye_Soubalo (1d)	February-2022	M. huberti	Male	78	146	Adult	Positive	2	1	1	1	No
JKIN_198	Zone A	Temeye (1)	Temeye_Lewa_Soubalo (1c)	February-2022	M. huberti	Female	54	128	Adult	Negative	0	0	0	0	NA
JKIN_199	Zone A	Temeye (1)	Temeye_Lewa (1b)	February-2022	M. huberti	Female	32	110	Juvenile	Negative	0	0	0	0	NA
JKIN_200	Zone A	Temeye (1)	Temeye_Lewa (1b)	February-2022	M. huberti	Male	34	115	Adult	Negative	0	0	0	0	NA
Not examined	Zone A	Mbane (2)	Mbane_North_B (2d)	February-2022	A. niloticus	NA	NA	NA	Juvenile	NA	NA	NA	NA	NA	NA
JKIN_201	Zone A	Temeye (1)	Temeye_Canal_Sall (1a)	February-2022	M. huberti	Female	30	102	Juvenile	Negative	0	0	0	0	NA
JKIN_202	Zone B	Gankette Guent (5)	Gankette Guent (5)	February-2022	M. huberti	Female	26	97	Juvenile	Negative	0	0	0	0	NA
JKIN_203	Zone B	Gankette Guent (5)	Gankette Guent (5)	February-2022	M. huberti	Male	38	115	Adult	Negative	0	0	0	0	NA
JKIN_204	Zone B	Gankette Guent (5)	Gankette Guent (5)	February-2022	M. huberti	Female	28	105	Juvenile	Negative	0	0	0	0	NA
JKIN_205	Zone B	Gankette Guent (5)	Gankette Guent (5)	February-2022	M. huberti	Male	73	134	Adult	Negative	0	0	0	0	NA
JKIN_206	Zone B	Gankette Guent (5)	Gankette Guent (5)	February-2022	M. huberti	Male	45	122	Adult	Negative	0	0	0	0	NA
JKIN_207	Zone B	Gankette Guent (5)	Gankette Guent (5)	February-2022	M. huberti	Female	37	111	Adult	Negative	0	0	0	0	NA
JKIN_208	Zone B	Keur Momar Sarr (6)	KMS_South (6a)	February-2022	M. huberti	Male	62	138	Adult	Negative	0	0	0	0	NA
JKIN_209	Zone B	Keur Momar Sarr (6)	KMS_South (6a)	February-2022	M. huberti	Male	51	122	Adult	Negative	0	0	0	0	NA
JKIN_210	Zone B	Keur Momar Sarr (6)	KMS_South (6a)	February-2022	M. huberti	Female	52	120	Adult	Negative	0	0	0	0	NA
JKIN_211	Zone B	Gankette Guent (5)	Gankette Guent (5)	February-2022	M. huberti	Male	31	110	Juvenile	Negative	0	0	0	0	NA
JKIN_212	Zone B	Gankette Guent (5)	Gankette Guent (5)	February-2022	M. huberti	Female	53	134	Adult	Negative	0	0	0	0	NA
JKIN_213	Zone B	Gankette Guent (5)	Gankette Guent (5)	February-2022	M. huberti	Male	40.5	110	Adult	Negative	0	0	0	0	NA
JKIN_214	Zone B	Gankette Guent (5)	Gankette Guent (5)	February-2022	M. huberti	Female	32	106	Juvenile	Negative	0	0	0	0	NA
JKIN_215	Zone B	Gankette Guent (5)	Gankette Guent (5)	February-2022	M. huberti	Male	55	126	Adult	Negative	0	0	0	0	NA
JKIN_216	Zone B	Gankette Guent (5)	Gankette Guent (5)	February-2022	M. huberti	Male	27	100	Juvenile	Negative	0	0	0	0	NA
JKIN_217	Zone B	Guéo (4)	Guéo (4)	February-2022	M. huberti	Female	32	108	Juvenile	Negative	0	0	0	0	NA
JKIN_218	Zone B	Guéo (4)	Guéo (4)	February-2022	M. huberti	Male	57	135	Adult	Negative	0	0	0	0	NA
JKIN_219	Zone B	Guéo (4)	Guéo (4)	February-2022	M. huberti	Female	48	123	Adult	Negative	0	0	0	0	NA
JKIN_220	Zone B	Guéo (4)	Guéo (4)	February-2022	M. huberti	Male	49	125	Adult	Negative	0	0	0	0	NA
JKIN_221	Zone B	Keur Momar Sarr (6)	KMS_South (6a)	February-2022	M. huberti	Female	51	128	Adult	Negative	0	0	0	0	NA
Not examined	Zone B	Merina Guewel (7)	Takh (7c)	November-2021	M. huberti	NA	NA	NA	Juvenile	NA	NA	NA	NA	NA	NA
JKIN_222	Zone B	Merina Guewel (7)	Takh (7c)	February-2022	M. huberti	Male	60.5	137	Adult	Negative	0	0	0	0	NA
JKIN_223	Zone B	Merina Guewel (7)	Takh (7c)	February-2022	M. huberti	Female	45	109	Adult	Negative	0	0	0	0	NA
JKIN_224	Zone B	Merina Guewel (7)	Merina Guewel_Center (7a)	February-2022	A. niloticus	Male	164	176	Adult	Negative	0	0	0	0	NA
JKIN_225	Zone B	Merina Guewel (7)	Merina Guewel_Center (7a)	February-2022	A. niloticus	Female	108	157	Adult	Negative	0	0	0	0	NA
JKIN_226	Zone B	Keur Momar Sarr (6)	Feto (6b)	February-2022	M. huberti	Female	33	109	Juvenile	Negative	0	0	0	0	NA
JKIN_227	Zone B	Keur Momar Sarr (6)	Feto (6b)	February-2022	M. huberti	Male	62	126	Adult	Negative	0	0	0	0	NA
JKIN_228	Zone B	Keur Momar Sarr (6)	Feto (6b)	February-2022	M. huberti	Female	41	110	Adult	Negative	0	0	0	0	NA
JKIN_229	Zone B	Keur Momar Sarr (6)	Feto (6b)	February-2022	M. huberti	Male	37	116	Adult	Negative	0	0	0	0	NA
JKIN_230	Zone B	Keur Momar Sarr (6)	Feto (6b)	February-2022	M. huberti	Male	58	124	Adult	Negative	0	0	0	0	NA
JKIN_231	Zone B	Keur Momar Sarr (6)	Feto (6b)	February-2022	M. huberti	Female	30	100	Juvenile	Negative	0	0	0	0	NA
JKIN_232	Zone B	Diokhoul (8)	Diokhoul (8)	February-2022	M. huberti	Male	47	122	Adult	Negative	0	0	0	0	NA
JKIN_233	Zone B	Diokhoul (8)	Diokhoul (8)	February-2022	M. huberti	Male	93	142	Adult	Negative	0	0	0	0	NA
JKIN_234	Zone B	Merina Guewel (7)	Ringaye (7d)	February-2022	M. huberti	Male	53	127	Adult	Negative	0	0	0	0	NA
JKIN_235	Zone B	Merina Guewel (7)	Ringaye (7d)	February-2022	M. huberti	Male	65	133	Adult	Negative	0	0	0	0	NA
JKIN_236	Zone B	Merina Guewel (7)	Ringaye (7d)	February-2022	M. huberti	Female	63	125	Adult	Negative	0	0	0	0	NA
JKIN_237	Zone B	Merina Guewel (7)	Ringaye (7d)	February-2022	M. huberti	Female	35	110	Juvenile	Negative	0	0	0	0	NA
JKIN_238	Zone B	Gankette Balla (3)	Gankette Balla (3)	February-2022	A. niloticus	Male	154	168	Adult	Negative	0	0	0	0	NA
JKIN_239	Zone B	Gankette Balla (3)	Gankette Balla (3)	February-2022	A. niloticus	Female	145	168	Adult	Negative	0	0	0	0	NA
JKIN_240	Zone B	Gankette Balla (3)	Gankette Balla (3)	February-2022	M. huberti	Female	72	133	Adult	Negative	0	0	0	0	NA
JKIN_241	Zone B	Gankette Balla (3)	Gankette Balla (3)	February-2022	M. huberti	Male	54	122	Adult	Negative	0	0	0	0	NA
JKIN_242	Zone B	Guéo (4)	Guéo (4)	February-2022	M. huberti	Male	44	111	Adult	Negative	0	0	0	0	NA
JKIN_243	Zone B	Guéo (4)	Guéo (4)	February-2022	M. huberti	Male	34	110	Adult	Negative	0	0	0	0	NA
JKIN_244	Zone B	Keur Momar Sarr (6)	KMS_South (6a)	February-2022	M. huberti	Female	41	114	Adult	Negative	0	0	0	0	NA
JKIN_245	Zone B	Keur Momar Sarr (6)	KMS_South (6a)	February-2022	M. huberti	Male	39	112	Adult	Negative	0	0	0	0	NA
JKIN_246	Zone B	Keur Momar Sarr (6)	KMS_South (6a)	February-2022	M. huberti	Male	49	124	Adult	Negative	0	0	0	0	NA
JKIN_247	Zone B	Keur Momar Sarr (6)	KMS_South (6a)	February-2022	M. huberti	Male	73	130	Adult	Negative	0	0	0	0	NA
JKIN_248	Zone B	Keur Momar Sarr (6)	KMS_South (6a)	February-2022	M. huberti	Male	57	127	Adult	Negative	0	0	0	0	NA
JKIN_249	Zone B	Keur Momar Sarr (6)	KMS_South (6a)	February-2022	M. huberti	Male	54	122	Adult	Negative	0	0	0	0	NA
JKIN_250	Zone B	Keur Momar Sarr (6)	KMS_South (6a)	February-2022	M. huberti	Female	51	128	Adult	Negative	0	0	0	0	NA
JKIN_251	Zone B	Keur Momar Sarr (6)	Feto (6b)	February-2022	M. huberti	Female	30	108	Juvenile	Negative	0	0	0	0	NA
JKIN_252	Zone B	Keur Momar Sarr (6)	Feto (6b)	February-2022	M. huberti	Male	35	110	Juvenile	Negative	0	0	0	0	NA
JKIN_253	Zone B	Keur Momar Sarr (6)	Feto (6b)	February-2022	M. huberti	Female	62	123	Adult	Negative	0	0	0	0	NA
JKIN_254	Zone B	Keur Momar Sarr (6)	Feto (6b)	February-2022	M. huberti	Male	76	148	Adult	Negative	0	0	0	0	NA
JKIN_255	Zone B	Keur Momar Sarr (6)	Feto (6b)	February-2022	M. huberti	Male	64	133	Adult	Negative	0	0	0	0	NA
JKIN_256	Zone B	Keur Momar Sarr (6)	Feto (6b)	February-2022	M. huberti	Female	42	117	Adult	Negative	0	0	0	0	NA
JKIN_257	Zone B	Diokhoul (8)	Diokhoul (8)	February-2022	M. huberti	Male	52	126	Adult	Negative	0	0	0	0	NA
JKIN_258	Zone B	Diokhoul (8)	Diokhoul (8)	February-2022	M. huberti	Male	40	111	Adult	Negative	0	0	0	0	NA
JKIN_259	Zone B	Diokhoul (8)	Diokhoul (8)	February-2022	A. niloticus	Male	120	153	Adult	Negative	0	0	0	0	NA
JKIN_260	Zone B	Diokhoul (8)	Diokhoul (8)	February-2022	M. huberti	Female	57	131	Adult	Negative	0	0	0	0	NA
JKIN_261	Zone B	Diokhoul (8)	Diokhoul (8)	February-2022	A. niloticus	Female	118	160	Adult	Negative	0	0	0	0	NA
JKIN_262	Zone B	Diokhoul (8)	Diokhoul (8)	February-2022	M. huberti	Male	64	130	Adult	Negative	0	0	0	0	NA
JKIN_263	Zone B	Merina Guewel (7)	Ringaye (7d)	February-2022	M. huberti	Male	38	116	Adult	Negative	0	0	0	0	NA
Not examined	Zone B	Merina Guewel (7)	Merina Guewel (7b)	November-2021	M. huberti	NA	NA	NA	Juvenile	NA	NA	NA	NA	NA	NA
Not examined	Zone B	Merina Guewel (7)	Merina Guewel (7b)	November-2021	M. huberti	NA	NA	NA	Juvenile	NA	NA	NA	NA	NA	NA
JKIN_264	Zone B	Merina Guewel (7)	Merina Guewel (7b)	February-2022	A. niloticus	Female	109	155	Adult	Negative	0	0	0	0	NA
JKIN_265	Zone B	Merina Guewel (7)	Merina Guewel (7b)	February-2022	M. huberti	Male	55	122	Adult	Negative	0	0	0	0	NA
JKIN_266	Zone B	Gankette Balla (3)	Gankette Balla (3)	February-2022	M. huberti	Male	48	118	Adult	Negative	0	0	0	0	NA
JKIN_267	Zone B	Gankette Balla (3)	Gankette Balla (3)	February-2022	M. huberti	Male	47	122	Adult	Negative	0	0	0	0	NA
JKIN_268	Zone B	Gankette Balla (3)	Gankette Balla (3)	February-2022	M. huberti	Female	72	138	Adult	Negative	0	0	0	0	NA
JKIN_269	Zone B	Guéo (4)	Guéo (4)	February-2022	M. huberti	Male	44	118	Adult	Negative	0	0	0	0	NA
JKIN_270	Zone B	Guéo (4)	Guéo (4)	February-2022	M. huberti	Female	54	118	Adult	Negative	0	0	0	0	NA
Not examined	Zone A	Mbane (2)	Mbane_South (2a)	February-2022	M. huberti	Female	20	NA	Juvenile	NA	NA	NA	NA	NA	NA
Not examined	Zone A	Mbane (2)	Mbane_South (2a)	February-2022	M. huberti	Male	19	NA	Juvenile	NA	NA	NA	NA	NA	NA
Not examined	Zone A	Mbane (2)	Mbane_South (2a)	February-2022	A. niloticus	Female	32	NA	Juvenile	NA	NA	NA	NA	NA	NA
Not examined	Zone A	Mbane (2)	Mbane_South (2a)	February-2022	A. niloticus	Female	30	NA	Juvenile	NA	NA	NA	NA	NA	NA
Not examined	Zone A	Mbane (2)	Mbane_South (2a)	February-2022	A. niloticus	NA	NA	NA	Juvenile	NA	NA	NA	NA	NA	NA
Not examined	Zone A	Mbane (2)	Mbane_South (2a)	February-2022	A. niloticus	NA	NA	NA	Juvenile	NA	NA	NA	NA	NA	NA
JKIN_0271	Zone A	Mbane (2)	Mbane_South (2a)	August-2022	A. niloticus	Male	138	170	Adult	Negative	0	0	0	0	NA
JKIN_0272	Zone A	Mbane (2)	Mbane_South (2a)	August-2022	A. niloticus	Female	98	150	Adult	Negative	0	0	0	0	NA
JKIN_0273	Zone A	Mbane (2)	Mbane_South (2a)	August-2022	A. niloticus	Male	50	124	Juvenile	Negative	0	0	0	0	NA
JKIN_0274	Zone A	Mbane (2)	Mbane_South (2a)	August-2022	A. niloticus	Female	105	165	Adult	Negative	0	0	0	0	NA
JKIN_0275	Zone A	Mbane (2)	Mbane_South (2a)	August-2022	A. niloticus	Male	48	115	Juvenile	Negative	0	0	0	0	NA
JKIN_0276	Zone A	Mbane (2)	Mbane_South (2a)	August-2022	A. niloticus	Female	110	154	Adult	Negative	0	0	0	0	NA
JKIN_0277	Zone A	Mbane (2)	Mbane_South (2a)	August-2022	A. niloticus	Male	85	146	Adult	Negative	0	0	0	0	NA
JKIN_0278	Zone A	Mbane (2)	Mbane_Center (2b)	August-2022	M. huberti	Female	67	138	Adult	Negative	0	0	0	0	NA
Not examined	Zone A	Temeye (1)	Temeye_Canal_Sall (1a)	February-2022	T. pygargus	NA	NA	NA	NA	NA	NA	NA	NA	NA	NA
Not examined	Zone A	Temeye (1)	Temeye_Canal_Sall (1a)	February-2022	M. huberti	Male	37	NA	NA	NA	NA	NA	NA	NA	NA
JKIN_0279	Zone A	Temeye (1)	Temeye_Canal_Sall (1a)	August-2022	M. huberti	Female	40	117	Adult	Negative	0	0	0	0	NA
JKIN_0280	Zone A	Mbane (2)	Mbane_North_C (2e)	August-2022	A. niloticus	Female	118	160	Adult	Negative	0	0	0	0	NA
Not examined	Zone A	Mbane (2)	Mbane_North_C (2e)	August-2022	A. niloticus	NA	NA	NA	Juvenile	NA	NA	NA	NA	NA	NA
JKIN_0281	Zone A	Mbane (2)	Mbane_North_C (2e)	August-2022	A. niloticus	Female	76	136	Juvenile	Negative	0	0	0	0	NA
JKIN_0282	Zone A	Mbane (2)	Mbane_North_C (2e)	August-2022	A. niloticus	Male	158	174	Adult	Negative	0	0	0	0	NA
JKIN_0283	Zone A	Mbane (2)	Mbane_North_B (2d)	August-2022	C. viaria	Male	26	113	Adult	Negative	0	0	0	0	NA
JKIN_0284	Zone A	Mbane (2)	Mbane_North_B (2d)	August-2022	A. niloticus	Female	146	162	Adult	Negative	0	0	0	0	NA
JKIN_0285	Zone A	Temeye (1)	Temeye_Soubalo (1d)	August-2022	C. viaria	Male	26	114	Adult	Negative	0	0	0	0	NA
JKIN_0286	Zone A	Temeye (1)	Temeye_Lewa_Soubalo (1c)	August-2022	M. huberti	Male	74	144	Adult	Negative	0	0	0	0	NA
JKIN_0287	Zone A	Temeye (1)	Temeye_Lewa_Soubalo (1c)	August-2022	M. huberti	Female	82	133	Adult	Negative	0	0	0	0	NA
JKIN_0288	Zone A	Temeye (1)	Temeye_Canal_Sall (1a)	August-2022	M. huberti	Female	53	128	Adult	Negative	0	0	0	0	NA
JKIN_0289	Zone A	Temeye (1)	Temeye_Canal_Sall (1a)	August-2022	M. huberti	Male	79	139	Adult	Positive	26	15	11	1.36364	Yes
JKIN_0290	Zone A	Temeye (1)	Temeye_North (1e)	August-2022	M. huberti	Male	68	130	Adult	Negative	0	0	0	0	NA
JKIN_0291	Zone A	Temeye (1)	Temeye_Soubalo (1d)	August-2022	C. viaria	Female	22.5	109	Adult	Negative	0	0	0	0	NA
JKIN_0292	Zone A	Temeye (1)	Temeye_Lewa_Soubalo (1c)	August-2022	M. huberti	Female	41	119	Adult	Negative	0	0	0	0	NA
JKIN_0293	Zone A	Temeye (1)	Temeye_Lewa_Soubalo (1c)	August-2022	M. huberti	Female	45	125	Adult	Negative	0	0	0	0	NA
JKIN_0294	Zone A	Temeye (1)	Temeye_Lewa_Soubalo (1c)	August-2022	M. huberti	Female	38	117	Adult	Positive	1	1	0	NA	No
JKIN_0295	Zone A	Temeye (1)	Temeye_Lewa (1b)	August-2022	M. huberti	Female	81	132	Adult	Positive	1	1	0	NA	No
JKIN_0296	Zone A	Temeye (1)	Temeye_North (1e)	August-2022	M. huberti	Male	75	138	Adult	Negative	0	0	0	0	NA
JKIN_0297	Zone A	Temeye (1)	Temeye_North (1e)	August-2022	C. viaria	Male	24	113	Adult	Negative	0	0	0	0	NA
JKIN_0298	Zone A	Temeye (1)	Temeye_Lewa_Soubalo (1c)	August-2022	M. huberti	Female	56	124	Adult	Negative	0	0	0	0	NA
JKIN_0299	Zone A	Temeye (1)	Temeye_Lewa_Soubalo (1c)	August-2022	M. huberti	Male	51	121	Adult	Negative	0	0	0	0	NA
JKIN_0300	Zone A	Temeye (1)	Temeye_Canal_Sall (1a)	August-2022	M. huberti	Male	74	142	Adult	Negative	0	0	0	0	NA
JKIN_0301	Zone A	Temeye (1)	Temeye_Canal_Sall (1a)	August-2022	M. huberti	Male	68	137	Adult	Negative	0	0	0	0	NA
JKIN_0302	Zone A	Temeye (1)	Temeye_Canal_Sall (1a)	August-2022	M. huberti	Female	63	132	Adult	Negative	0	0	0	0	NA
JKIN_0303	Zone A	Temeye (1)	Temeye_Canal_Sall (1a)	August-2022	M. huberti	Female	52	124	Adult	Positive	1	1	0	NA	No
Not examined	Zone B	Gankette Guent (5)	Gankette Guent (5)	November-2021	M. huberti	NA	NA	NA	Juvenile	NA	NA	NA	NA	NA	NA
Not examined	Zone B	Gankette Guent (5)	Gankette Guent (5)	November-2021	M. huberti	NA	NA	NA	Juvenile	NA	NA	NA	NA	NA	NA
Not examined	Zone B	Gankette Guent (5)	Gankette Guent (5)	November-2021	M. huberti	NA	NA	NA	Juvenile	NA	NA	NA	NA	NA	NA
Not examined	Zone B	Gankette Guent (5)	Gankette Guent (5)	November-2021	M. huberti	NA	NA	NA	Juvenile	NA	NA	NA	NA	NA	NA
Not examined	Zone B	Gankette Guent (5)	Gankette Guent (5)	November-2021	M. huberti	NA	NA	NA	Juvenile	NA	NA	NA	NA	NA	NA
Not examined	Zone B	Gankette Guent (5)	Gankette Guent (5)	November-2021	M. huberti	NA	NA	NA	Juvenile	NA	NA	NA	NA	NA	NA
Not examined	Zone B	Gankette Guent (5)	Gankette Guent (5)	November-2021	M. huberti	NA	NA	NA	Juvenile	NA	NA	NA	NA	NA	NA
Not examined	Zone B	Gankette Guent (5)	Gankette Guent (5)	November-2021	M. huberti	NA	NA	NA	Juvenile	NA	NA	NA	NA	NA	NA
JKIN_0304	Zone B	Gankette Guent (5)	Gankette Guent (5)	August-2022	M. huberti	Female	32	110	Juvenile	Negative	0	0	0	0	NA
JKIN_0305	Zone B	Guéo (4)	Guéo (4)	August-2022	M. huberti	Male	72	135	Adult	Negative	0	0	0	0	NA
JKIN_0306	Zone B	Guéo (4)	Guéo (4)	August-2022	M. huberti	Female	43	117	Adult	Negative	0	0	0	0	NA
JKIN_0307	Zone B	Guéo (4)	Guéo (4)	August-2022	M. huberti	Male	59	125	Adult	Negative	0	0	0	0	NA
Not examined	Zone B	Gankette Balla (3)	Gankette Balla (3)	February-2022	A. niloticus	NA	NA	NA	Juvenile	NA	NA	NA	NA	NA	NA
Not examined	Zone B	Gankette Balla (3)	Gankette Balla (3)	February-2022	A. niloticus	NA	NA	NA	Juvenile	NA	NA	NA	NA	NA	NA
JKIN_0308	Zone B	Gankette Balla (3)	Gankette Balla (3)	August-2022	A. niloticus	Female	144	170	Adult	Negative	0	0	0	0	NA
JKIN_0309	Zone B	Gankette Balla (3)	Gankette Balla (3)	August-2022	M. huberti	Male	48	120	Adult	Negative	0	0	0	0	NA
JKIN_0310	Zone B	Gankette Balla (3)	Gankette Balla (3)	August-2022	M. huberti	Male	70	136	Adult	Negative	0	0	0	0	NA
JKIN_0311	Zone B	Merina Guewel (7)	Takh (7c)	August-2022	M. huberti	Male	37.5	121	Adult	Negative	0	0	0	0	NA
JKIN_0312	Zone B	Merina Guewel (7)	Takh (7c)	August-2022	M. huberti	Female	65	128	Adult	Negative	0	0	0	0	NA
JKIN_0313	Zone B	Merina Guewel (7)	Takh (7c)	August-2022	M. huberti	Male	45.5	120	Adult	Negative	0	0	0	0	NA
JKIN_0314	Zone B	Merina Guewel (7)	Takh (7c)	August-2022	M. huberti	Male	70	131	Adult	Negative	0	0	0	0	NA
JKIN_0315	Zone B	Merina Guewel (7)	Takh (7c)	August-2022	M. huberti	Male	58	135	Adult	Negative	0	0	0	0	NA
JKIN_0316	Zone B	Merina Guewel (7)	Merina Guewel (7b)	August-2022	M. huberti	Male	50	129	Adult	Negative	0	0	0	0	NA
JKIN_0317	Zone B	Merina Guewel (7)	Merina Guewel (7b)	August-2022	M. huberti	Male	58	132	Adult	Negative	0	0	0	0	NA
JKIN_0318	Zone B	Merina Guewel (7)	Merina Guewel (7b)	August-2022	M. huberti	Male	48	122	Adult	Negative	0	0	0	0	NA
Not examined	Zone B	Merina Guewel (7)	Merina Guewel_Center (7a)	February-2022	M. huberti	NA	NA	NA	Juvenile	NA	NA	NA	NA	NA	NA
JKIN_0319	Zone B	Merina Guewel (7)	Merina Guewel_Center (7a)	August-2022	M. huberti	Female	50.5	122	Adult	Negative	0	0	0	0	NA
JKIN_0320	Zone B	Merina Guewel (7)	Merina Guewel_Center (7a)	August-2022	M. huberti	Male	47	118	Adult	Negative	0	0	0	0	NA
JKIN_0321	Zone B	Gankette Guent (5)	Gankette Guent (5)	August-2022	M. huberti	Female	50	125	Adult	Positive	13	7	6	1.16667	Yes
JKIN_0322	Zone B	Gankette Guent (5)	Gankette Guent (5)	August-2022	M. huberti	Male	71	140	Adult	Negative	0	0	0	0	NA
JKIN_0323	Zone B	Gankette Balla (3)	Gankette Balla (3)	August-2022	A. niloticus	Male	123	160	Adult	Negative	0	0	0	0	NA
JKIN_0324	Zone B	Keur Momar Sarr (6)	KMS_South (6a)	August-2022	M. huberti	Male	53	127	Adult	Negative	0	0	0	0	NA
JKIN_0325	Zone B	Keur Momar Sarr (6)	KMS_South (6a)	August-2022	M. huberti	Male	64	130	Adult	Negative	0	0	0	0	NA
JKIN_0326	Zone B	Keur Momar Sarr (6)	KMS_South (6a)	August-2022	M. huberti	Female	54	126	Adult	Negative	0	0	0	0	NA
JKIN_0327	Zone B	Keur Momar Sarr (6)	KMS_South (6a)	August-2022	M. huberti	Male	64	135	Adult	Negative	0	0	0	0	NA
JKIN_0328	Zone B	Keur Momar Sarr (6)	KMS_South (6a)	August-2022	M. huberti	Female	48	120	Adult	Negative	0	0	0	0	NA
JKIN_0329	Zone B	Keur Momar Sarr (6)	Feto (6b)	August-2022	M. huberti	Male	43	123	Adult	Negative	0	0	0	0	NA
JKIN_0330	Zone B	Keur Momar Sarr (6)	Feto (6b)	August-2022	A. niloticus	Male	104	150	Adult	Negative	0	0	0	0	NA
JKIN_0331	Zone B	Keur Momar Sarr (6)	Feto (6b)	August-2022	M. huberti	Female	55	132	Adult	Negative	0	0	0	0	NA
JKIN_0332	Zone B	Keur Momar Sarr (6)	Feto (6b)	August-2022	M. huberti	Female	45	122	Adult	Negative	0	0	0	0	NA
JKIN_0333	Zone B	Merina Guewel (7)	Merina Guewel (7b)	August-2022	M. huberti	Male	57	125	Adult	Negative	0	0	0	0	NA
JKIN_0334	Zone B	Merina Guewel (7)	Merina Guewel (7b)	August-2022	M. huberti	Female	45	125	Adult	Negative	0	0	0	0	NA
JKIN_0335	Zone B	Merina Guewel (7)	Takh (7c)	August-2022	M. huberti	Male	71	135	Adult	Negative	0	0	0	0	NA
JKIN_0336	Zone B	Keur Momar Sarr (6)	KMS_South (6a)	August-2022	M. huberti	Male	67	130	Adult	Negative	0	0	0	0	NA
JKIN_0337	Zone B	Keur Momar Sarr (6)	KMS_South (6a)	August-2022	M. huberti	Female	47	124	Adult	Negative	0	0	0	0	NA
JKIN_0338	Zone B	Keur Momar Sarr (6)	KMS_South (6a)	August-2022	M. huberti	Male	36	114	Adult	Negative	0	0	0	0	NA
JKIN_0339	Zone B	Keur Momar Sarr (6)	KMS_South (6a)	August-2022	M. huberti	Male	74	140	Adult	Negative	0	0	0	0	NA
JKIN_0340	Zone B	Keur Momar Sarr (6)	KMS_South (6a)	August-2022	M. huberti	Female	29	105	Juvenile	Negative	0	0	0	0	NA
JKIN_0341	Zone B	Diokhoul (8)	Diokhoul (8)	August-2022	M. huberti	Female	45	122	Adult	Negative	0	0	0	0	NA
JKIN_0342	Zone B	Diokhoul (8)	Diokhoul (8)	August-2022	M. huberti	Female	47	123	Adult	Negative	0	0	0	0	NA
Not examined	Zone A	Mbane (2)	Mbane_South (2a)	August-2022	A. niloticus	NA	NA	NA	Juvenile	NA	NA	NA	NA	NA	NA
Not examined	Zone A	Mbane (2)	Mbane_South (2a)	August-2022	A. niloticus	NA	NA	NA	Juvenile	NA	NA	NA	NA	NA	NA
Not examined	Zone A	Mbane (2)	Mbane_South (2a)	August-2022	A. niloticus	NA	NA	NA	Juvenile	NA	NA	NA	NA	NA	NA
Not examined	Zone B	Guéo (4)	Guéo (4)	February-2022	M. huberti	NA	NA	NA	Juvenile	NA	NA	NA	NA	NA	NA
Not examined	Zone B	Merina Guewel (7)	Ringaye (7d)	February-2022	M. huberti	NA	NA	NA	Juvenile	NA	NA	NA	NA	NA	NA
Not examined	Zone B	Gankette Guent (5)	Gankette Guent (5)	November-2021	M. huberti	NA	NA	NA	Juvenile	NA	NA	NA	NA	NA	NA
Not examined	Zone B	Gankette Guent (5)	Gankette Guent (5)	November-2021	M. huberti	NA	NA	NA	Juvenile	NA	NA	NA	NA	NA	NA
Not examined	Zone B	Gankette Guent (5)	Gankette Guent (5)	November-2021	M. huberti	NA	NA	NA	Juvenile	NA	NA	NA	NA	NA	NA
