# Supplementary material for: African schistosomes in small mammal communities: Perspectives from a spatio-temporal survey in the vicinity of Lake Guiers, Senegal
Source: PLoS Negl Trop Dis. 2024 Dec 23;18(12):e0012721. doi: 10.1371/journal.pntd.0012721 (PMC11706494; doi:10.1371/journal.pntd.0012721)
Supplement: S3 File — (XLSX) [file pntd.0012721.s004.xlsx]

## Sheet: Adult worms
Host ID	Sampling period	Village_site	Host species	Parasite ID	Cox1 RD-PCR results	Cox1 sequencing	Edited Cox1 sequences	Edited Cox1 lenght (bp)	Cox1 sequence assignation	Cox1 haplotype	ITS sequencing	Edited ITS sequences	Edited ITS length (bp)	ITS assignation	Presence of double peaks in the chromatogram (position)	ITS variants
LG_631	April	Gankette Guent (5)	M. huberti	LG_631_Male 1	S. mansoni	Yes	>GTTTTGATCCTTCCGGGTTTTGGTATAGTTAGACATATATGTATGAGTCTAAGGAATAAAGATTCGTCGTTTGGTTATTATGGATTGATTTGTGCTATGGCTTCTATAGTATGCTTAGGTAGAGTAGTATGGGGTCATCATATGTTTATGGTTGGCTTTGATTCGTTAACTGGAGTGTTTTTTAGTTCTATTACTATGATAATAGGTGTTCCTACTGGTATTAAGGTGTTTTCATGACTTTATATGTTGAATAGTTGCGGTATGCGGGTTTTAG	274	S. mansoni	Cox_Sm6	Yes	>TGCGGAAGGATCATTAACATGAACCCAAAATATATAATGACGCATGCACCTGGCTTCGCGCTGGACTGCATGTACCCTGGCTTAGTGGAAATTCACCCTAGGCTTCAGTGGTTATTATTTTCTTGACCGGGGTACCTAGCCTGTCGTATGCCCTGATGGTGTTCTCGTGACTTTCGGGTTGCCTGATCTGCCAAGGGCGATGGGACAGTGCATGACAATATTGTTGTGTGCTAGGTTCAAAGAGAATTGTTTGCTATATGCATGCAAGTCCGCCCTGTTATTGTTCCTATTTCAAACCTTTTACACTGTTGAAGCGATCCGGATTGGCTTGCCATTCACGGGTTTGCTGCCTGGCATGCACCTGGCTTCGTGCTGGACTGCATGTACGCTGGCTTAGC…	925	S. mansoni	No	ITS_Sm1
LG_686	April	Guéo (4)	M. huberti	LG_686_Male 1	S. mansoni	No	NA	NA	NA	NA	Yes	>TGCGGAAGGATCATTAACATGAACCCAAAATATATAATGACGCATGCACCTGGCTTCGCGCTGGACTGCATGTACCCTGGCTTAGTGGAAATTCACCCTAGGCTTCAGTGGTTATTATTTTCTTGACCGGGGTACCTAGCCTGTCGTATGCCCTGATGGTGTTCTCGTGACTTTCGGGTTGCCTGATCTGCCAAGGGCGATGGGACAGTGCATGACAATATTGTTGTGTGCTAGGTTCAAAGAGAATTGTTTGCTATATGCATGCAAGTCCGCCCTGTTATTGTTCCTATTTCAAACCTTTTACACTGTTGAAGCGATCCGGATTGGCTTGCCATTCACGGGTTTGCTGCCTGGCATGCACCTGGCTTCGTGCTGGACTGCATGTACGCTGGCTTAGC…	925	S. mansoni	No	ITS_Sm1
				LG_686_Male 2	S. mansoni	No	NA	NA	NA	NA	Yes	>TGCGGAAGGATCATTAACATGAACCCAAAATATATAATGACGCATGCACCTGGCTTCGCGCTGGACTGCATGTACCCTGGCTTAGTGGAAATTCACCCTAGGCTTCAGTGGTTATTATTTTCTTGACCGGGGTACCTAGCCTGTCGTATGCCCTGATGGTGTTCTCGTGACTTTCGGGTTGCCTGATCTGCCAAGGGCGATGGGACAGTGCATGACAATATTGTTGTGTGCTAGGTTCAAAGAGAATTGTTTGCTATATGCATGCAAGTCCGCCCTGTTATTGTTCCTATTTCAAACCTTTTACACTGTTGAAGCGATCCGGATTGGCTTGCCATTCACGGGTTTGCTGCCTGGCATGCACCTGGCTTCGTGCTGGACTGCATGTACGCTGGCTTAGC…	925	S. mansoni	No	ITS_Sm1
				LG_686_Male 3	S. mansoni	No	NA	NA	NA	NA	Yes	>TGCGGAAGGATCATTAACATGAACCCAAAATATATAATGACGCATGCACCTGGCTTCGCGCTGGACTGCATGTACCCTGGCTTAGTGGAAATTCACCCTAGGCTTCAGTGGTTATTATTTTCTTGACCGGGGTACCTAGCCTGTCGTATGCCCTGATGGTGTTCTCGTGACTTTCGGGTTGCCTGATCTGCCAAGGGCGATGGGACAGTGCATGACAATATTGTTGTGTGCTAGGTTCAAAGAGAATTGTTTGCTATATGCATGCAAGTCCGCCCTGTTATTGTTCCTATTTCAAACCTTTTACACTGTTGAAGCGATCCGGATTGGCTTGCCATTCACGGGTTTGCTGCCTGGCATGCACCTGGCTTCGTGCTGGACTGCATGTACGCTGGCTTAGC…	925	S. mansoni	No	ITS_Sm1
				LG_686_Female 1	S. mansoni	No	NA	NA	NA	NA	Yes	>TGCGGAAGGATCATTAACATGAACCCAAAATATATAATGACGCATGCACCTGGCTTCGCGCTGGACTGCATGTACCCTGGCTTAGTGGAAATTCACCCTAGGCTTCAGTGGTTATTATTTTCTTGACCGGGGTACCTAGCCTGTCGTATGCCCTGATGGTGTTCTCGTGACTTTCGGGTTGCCTGATCTGCCAAGGGCGATGGGACAGTGCATGACAATATTGTTGTGTGCTAGGTTCAAAGAGAATTGTTTGCTATATGCATGCAAGTCCGCCCTGTTATTGTTCCTATTTCAAACCTTTTACACTGTTGAAGCGATCCGGATTGGCTTGCCATTCACGGGTTTGCTGCCTGGCATGCACCTGGCTTCGTGCTGGACTGCATGTACGCTGGCTTAGC…	925	S. mansoni	No	ITS_Sm1
				LG_686_Female 2	S. mansoni	No	NA	NA	NA	NA	Yes	>TGCGGAAGGATCATTAACATGAACCCAAAATATATAATGACGCATGCACCTGGCTTCGCGCTGGACTGCATGTACCCTGGCTTAGTGGAAATTCACCCTAGGCTTCAGTGGTTATTATTTTCTTGACCGGGGTACCTAGCCTGTCGTATGCCCTGATGGTGTTCTCGTGACTTTCGGGTTGCCTGATCTGCCAAGGGCGATGGGACAGTGCATGACAATATTGTTGTGTGCTAGGTTCAAAGAGAATTGTTTGCTATATGCATGCAAGTCCGCCCTGTTATTGTTCCTATTTCAAACCTTTTACACTGTTGAAGCGATCCGGATTGGCTTGCCATTCACGGGTTTGCTGCCTGGCATGCACCTGGCTTCGTGCTGGACTGCATGTACGCTGGCTTAGC…	925	S. mansoni	No	ITS_Sm1
				LG_686_Female 3	S. mansoni	No	NA	NA	NA	NA	Yes	>TGCGGAAGGATCATTAACATGAACCCAAAATATATAATGACGCATGCACCTGGCTTCGCGCTGGACTGCATGTACCCTGGCTTAGTGGAAATTCACCCTAGGCTTCAGTGGTTATTATTTTCTTGACCGGGGTACCTAGCCTGTCGTATGCCCTGATGGTGTTCTCGTGACTTTCGGGTTGCCTGATCTGCCAAGGGCGATGGGACAGTGCATGACAATATTGTTGTGTGCTAGGTTCAAAGAGAATTGTTTGCTATATGCATGCAAGTCCGCCCTGTTATTGTTCCTATTTCAAACCTTTTACACTGTTGAAGCGATCCGGATTGGCTTGCCATTCACGGGTTTGCTGCCTGGCATGCACCTGGCTTCGTGCTGGACTGCATGTACGCTGGCTTAGC…	925	S. mansoni	No	ITS_Sm1
LG_702	April	Guéo (4)	M. huberti	LG_702_Male 1	S. mansoni	Yes	>GTTTTGATCCTTCCGGGTTTTGGTATAGTTAGACATATATGTATGAGTCTAAGGAATAAAGATTCGTCGTTTGGTTACTATGGATTGATTTGTGCTATGGCTTCTATAGTATGCTTAGGTAGAGTAGTATGGGGTCATCATATGTTTATGGTTGGCTTTGATTCGTTAACTGGAGTGTTTTTTAGTTCTATTACTATGATAATAGGTGTTCCTACTGGTATTAAGGTGTTTTCATGACTTTATATGTTGAATAGTTGCGGTATGCGGGTTTTAG	274	S. mansoni	Cox_Sm1	Yes	>TGCGGAAGGATCATTAACATGAACCCAAAATATATAATGACGCATGCACCTGGCTTCGCGCTGGACTGCATGTACCCTGGCTTAGTGGAAATTCACCCTAGGCTTCAGTGGTTATTATTTTCTTGACCGGGGTACCTAGCCTGTCGTATGCCCTGATGGTGTTCTCGTGACTTTCGGGTTGCCTGATCTGCCAAGGGCGATGGGACAGTGCATGACAATATTGTTGTGTGCTAGGTTCAAAGAGAATTGTTTGCTATATGCATGCAAGTCCGCCCTGTTATTGTTCCTATTTCAAACCTTTTACACTGTTGAAGCGATCCGGATTGGCTTGCCATTCACGGGTTTGCTGCCTGGCATGCACCTGGCTTCGTGCTGGACTGCATGTACGCTGGCTTAGC…	925	S. mansoni	No	ITS_Sm1
JKIN_030	November	Temeye_Canal-Sall (1a)	M. huberti	JKIN_030_Male 1	S. mansoni	No	NA	NA	NA	NA	Yes	>TGCGGAAGGATCATTAACATGAACCCAAAATATATAATGACGCATGCACCTGGCTTCGCGCTGGACTGCATGTACCCTGGCTTAGTGGAAATTCACCCTAGGCTTCAGTGGTTATTATTTTCTTGACCGGGGTACCTAGCCTGTCGTATGCCCTGATGGTGTTCTCGTGACTTTCGGGTTGCCTGATCTGCCAAGGGCGATGGGACAGTGCATGACAATATTGTTGTGTGCTAGGTTCAAAGAGAATTGTTTGCTATATGCATGCAAGTCCGCCCTGTTATTGTTCCTATTTCAAACCTTTTACACTGTTGAAGCGATCCGGATTGGCTTGCCATTCACGGGTTTGCTGCCTGGCATGCACCTGGCTTCGTGCTGGACTGCATGTACGCTGGCTTAGC…	925	S. mansoni	No	ITS_Sm1
				JKIN_030_Male 2	S. mansoni	No	NA	NA	NA	NA	Yes	>TGCGGAAGGATCATTAACATGAACCCAAAATATATAATGACGCATGCACCTGGCTTCGCGCTGGACTGCATGTACCCTGGCTTAGTGGAAATTCACCCTAGGCTTCAGTGGTTATTATTTTCTTGACCGGGGTACCTAGCCTGTCGTATGCCCTGATGGTGTTCTCGTGACTTTCGGGTTGCCTGATCTGCCAAGGGCGATGGGACAGTGCATGACAATATTGTTGTGTGCTAGGTTCAAAGAGAATTGTTTGCTATATGCATGCAAGTCCGCCCTGTTATTGTTCCTATTTCAAACCTTTTACACTGTTGAAGCGATCCGGATTGGCTTGCCATTCACGGGTTTGCTGCCTGGCATGCACCTGGCTTCGTGCTGGACTGCATGTACGCTGGCTTAGC…	925	S. mansoni	No	ITS_Sm1
				JKIN_030_Male 3	S. mansoni	Yes	>GTTTTGATCCTTCCGGGTTTTGGTATAGTTAGACATATATGTATGAGTCTAAGGAATAAAGATTCGTCGTTTGGTTATTATGGATTGATTTGTGCTATGGCTTCTATAGTATGCTTAGGTAGAGTAGTATGGGGTCATCATATGTTTATGGTTGGCTTTGATACGTTAACTGGAGTGTTTTTTAGTTCTATTACTATGATAATAGGTGTTCCTACTGGTATTAAGGTGTTTTCATGACTTTATATGCTGAATAGTTGCGGTATGCGGGTTTTAG	274	S. mansoni	Cox_Sm5	Yes	>TGCGGAAGGATCATTAACATGAACCCAAAATATATAATGACGCATGCACCTGGCTTCGCGCTGGACTGCATGTACCCTGGCTTAGTGGAAATTCACCCTAGGCTTCAGTGGTTATTATTTTCTTGACCGGGGTACCTAGCCTGTCGTATGCCCTGATGGTGTTCTCGTGACTTTCGGGTTGCCTGATCTGCCAAGGGCGATGGGACAGTGCATGACAATATTGTTGTGTGCTAGGTTCAAAGAGAATTGTTTGCTATATGCATGCAAGTCCGCCCTGTTATTGTTCCTATTTCAAACCTTTTACACTGTTGAAGCGATCCGGATTGGCTTGCCATTCACGGGTTTGCTGCCTGGCATGCACCTGGCTTCGTGCTGGACTGCATGTACGCTGGCTTAGC…	925	S. mansoni	No	ITS_Sm1
				JKIN_030_Male 4	S. mansoni	Yes	>GTTTTGATCCTTCCGGGTTTTGGTATAGTTAGACATATATGTATGAGTCTAAGGAATAAAGATTCGTCGTTTGGTTATTATGGATTGATTTGTGCTATGGCTTCTATAGTATGCTTAGGTAGAGTAGTATGGGGTCATCATATGTTTATGGTTGGTTTTGATTCGTTAACTGGAGTGTTTTTTAGTTCTATTACTATGATAATAGGTGTTCCTACTGGTATTAAGGTGTTTTCATGACTTTATATGTTGAATAGTTGTGGTATGCGGGTTTTAG	274	S. mansoni	Cox_Sm7	Yes	>TGCGGAAGGATCATTAACATGAACCCAAAATATATAATGACGCATGCACCTGGCTTCGCGCTGGACTGCATGTACCCTGGCTTAGTGGAAATTCACCCTAGGCTTCAGTGGTTATTATTTTCTTGACCGGGGTACCTAGCCTGTCGTATGCCCTGATGGTGTTCTCGTGACTTTCGGGTTGCCTGATCTGCCAAGGGCGATGGGACAGTGCATGACAATATTGTTGTGTGCTAGGTTCAAAGAGAATTGTTTGCTATATGCATGCAAGTCCGCCCTGTTATTGTTCCTATTTCAAACCTTTTACACTGTTGAAGCGATCCGGATTGGCTTGCCATTCACGGGTTTGCTGCCTGGCATGCACCTGGCTTCGTGCTGGACTGCATGTACGCTGGCTTAGC…	925	S. mansoni	No	ITS_Sm1
				JKIN_030_Male 5	S. mansoni	Yes	>GTTTTGATCCTTCCGGGTTTTGGTATAGTTAGACATATATGTATGAGTCTAAGGAATAAAGATTCGTCGTTTGGTTATTATGGATTGATTTGTGCTATGGCTTCTATAGTATGCTTAGGTAGAGTAGTATGGGGTCATCATATGTTTATGGTTGGCTTTGATACGTTAACTGGAGTGTTTTTTAGTTCTATTACTATGATAATAGGTGTTCCTACTGGTATTAAGGTGTTTTCATGACTTTATATGCTGAATAGTTGCGGTATGCGGGTTTTAG	274	S. mansoni	Cox_Sm5	Yes	>TGCGGAAGGATCATTAACATGAACCCAAAATATATAATGACGCATGCACCTGGCTTCGCGCTGGACTGCATGTACCCTGGCTTAGTGGAAATTCACCCTAGGCTTCAGTGGTTATTATTTTCTTGACCGGGGTACCTAGCCTGTCGTATGCCCTGATGGTGTTCTCGTGACTTTCGGGTTGCCTGATCTGCCAAGGGCGATGGGACAGTGCATGACAATATTGTTGTGTGCTAGGTTCAAAGAGAATTGTCTGCTATATGCATGCAAGTCCGCCCTGTTATTGTTCCTATTTCAAACCTTTTACACTGTTGAAGCGATCCGGATTGGCTTGCCATTCACGGGTTTGCTGCCTGGCATGCACCTGGCTTCGTGCTGGACTGCATGTACGCTGGCTTAGC…	925	S. mansoni	No	ITS_Sm5
				JKIN_030_Male 6	S. mansoni	No	NA	NA	NA	NA	Yes	>TGCGGAAGGATCATTAACATGAACCCAAAATATATAATGACGCATGCACCTGGCTTCGCGCTGGACTGCATGTACCCTGGCTTAGTGGAAATTCACCCTAGGCTTCAGTGGTTATTATTTTCTTGACCGGGGTACCTAGCCTGTCGTATGCCCTGATGGTGTTCTCGTGACTTTCGGGTTGCCTGATCTGCCAAGGGCGATGGGACAGTGCATGACAATATTGTTGTGTGCTAGGTTCAAAGAGAATTGTTTGCTATATGCATGCAAGTCCGCCCTGTTATTGTTCCTATTTCAAACCTTTTACACTGTTGAAGCGATCCGGATTGGCTTGCCATTCACGGGTTTGCTGCCTGGCATGCACCTGGCTTCGTGCTGGACTGCATGTACGCTGGCTTAGC…	925	S. mansoni	No	ITS_Sm1
				JKIN_030_Male 7	S. mansoni	No	NA	NA	NA	NA	Yes	>TGCGGAAGGATCATTAACATGAACCCAAAATATATAATGACGCATGCACCTGGCTTCGCGCTGGACTGCATGTACCCTGGCTTAGTGGAAATTCACCCTAGGCTTCAGTGGTTATTATTTTCTTGACCGGGGTACCTAGCCTGTCGTATGCCCTGATGGTGTTCTCGTGACTTTCGGGTTGCCTGATCTGCCAAGGGCGATGGGACAGTGCATGACAATATTGTTGTGTGCTAGGTTCAAAGAGAATTGTTTGCTATATGCATGCAAGTCCGCCCTGTTATTGTTCCTATTTCAAACCTTTTACACTGTTGAAGCGATCCGGATTGGCTTGCCATTCACGGGTTTGCTGCCTGGCATGCACCTGGCTTCGTGCTGGACTGCATGTACGCTGGCTTAGC…	925	S. mansoni	No	ITS_Sm1
				JKIN_030_Male 8	S. mansoni	No	NA	NA	NA	NA	Yes	>TGCGGAAGGATCATTAACATGAACCCAAAATATATAATGACGCATGCACCTGGCTTCGCGCTGGACTGCATGTACCCTGGCTTAGTGGAAATTCACCCTAGGCTTCAGTGGTTATTATTTTCTTGACCGGGGTACCTAGCCTGTCGTATGCCCTGATGGTGTTCTCGTGACTTTCGGGTTGCCTGATCTGCCAAGGGCGATGGGACAGTGCATGACAATATTGTTGTGTGCTAGGTTCAAAGAGAATTGTTTGCTATATGCATGCAAGTCCGCCCTGTTATTGTTCCTATTTCAAACCTTTTACACTGTTGAAGCGATCCGGATTGGCTTGCCATTCACGGGTTTGCTGCCTGGCATGCACCTGGCTTCGTGCTGGACTGCATGTACGCTGGCTTAGC…	925	S. mansoni	No	ITS_Sm1
				JKIN_030_Male 9	S. mansoni	No	NA	NA	NA	NA	Yes	>TGCGGAAGGATCATTAACATGAACCCAAAATATATAATGACGCATGCACCTGGCTTCGCGCTGGACTGCATGTACCCTGGCTTAGTGGAAATTCACCCTAGGCTTCAGTGGTTATTATTTTCTTGACCGGGGTACCTAGCCTGTCGTATGCCCTGATGGTGTTCTCGTGACTTTCGGGTTGCCTGATCTGCCAAGGGCGATGGGACAGTGCATGACAATATTGTTGTGTGCTAGGTTCAAAGAGAATTGTTTGCTATATGCATGCAAGTCCGCCCTGTTATTGTTCCTATTTCAAACCTTTTACACTGTTGAAGCGATCCGGATTGGCTTGCCATTCACGGGTTTGCTGCCTGGCATGCACCTGGCTTCGTGCTGGACTGCATGTACGCTGGCTTAGC…	925	S. mansoni	No	ITS_Sm1
				JKIN_030_Male 10	S. mansoni	No	NA	NA	NA	NA	Yes	>TGCGGAAGGATCATTAACATGAACCCAAAATATATAATGACGCATGCACCTGGCTTCGCGCTGGACTGCATGTACCCTGGCTTAGTGGAAATTCACCCTAGGCTTCAGTGGTTATTATTTTCTTGACCGGGGTACCTAGCCTGTCGTATGCCCTGATGGTGTTCTCGTGACTTTCGGGTTGCCTGATCTGCCAAGGGCGATGGGACAGTGCATGACAATATTGTTGTGTGCTAGGTTCAAAGAGAATTGTTTGCTATATGCATGCAAGTCCGCCCTGTTATTGTTCCTATTTCAAACCTTTTACACTGTTGAAGCGATCCGGATTGGCTTGCCATTCACGGGTTTGCTGCCTGGCATGCACCTGGCTTCGTGCTGGACTGCATGTACGCTGGCTTAGC…	925	S. mansoni	No	ITS_Sm1
				JKIN_030_Male 11	S. mansoni	No	NA	NA	NA	NA	Yes	>TGCGGAAGGATCATTAACATGAACCCAAAATATATAATGACGCATGCACCTGGCTTCGCGCTGGACTGCATGTACCCTGGCTTAGTGGAAATTCACCCTAGGCTTCAGTGGTTATTATTTTCTTGACCGGGGTACCTAGCCTGTCGTATGCCCTGATGGTGTTCTCGTGACTTTCGGGTTGCCTGATCTGCCAAGGGCGATGGGACAGTGCATGACAATATTGTTGTGTGCTAGGTTCAAAGAGAATTGTTTGCTATATGCATGCAAGTCCGCCCTGTTATTGTTCCTATTTCAAACCTTTTACACTGTTGAAGCGATCCGGATTGGCTTGCCATTCACGGGTTTGCTGCCTGGCATGCACCTGGCTTCGTGCTGGACTGCATGTACGCTGGCTTAGC…	925	S. mansoni	No	ITS_Sm1
				JKIN_030_Female 1	S. mansoni	No	NA	NA	NA	NA	Yes	>TGCGGAAGGATCATTAACATGAACCCAAAATATATAATGACGCATGCACCTGGCTTCGCGCTGGACTGCATGTACCCTGGCTTAGTGGAAATTCACCCTAGGCTTCAGTGGTTATTATTTTCTTGACCGGGGTACCTAGCCTGTCGTATGCCCTGATGGTGTTCTCGTGACTTTCGGGTTGCCTGATCTGCCAAGGGCGATGGGACAGTGCATGACAATATTGTTGTGTGCTAGGTTCAAAGAGAATTGTTTGCTATATGCATGCAAGTCCGCCCTGTTATTGTTCCTATTTCAAACCTTTTACACTGTTGAAGCGATCCGGATTGGCTTGCCATTCACGGGTTTGCTGCCTGGCATGCACCTGGCTTCGTGCTGGACTGCATGTACGCTGGCTTAGC…	925	S. mansoni	No	ITS_Sm1
				JKIN_030_Female 2	S. mansoni	No	NA	NA	NA	NA	Yes	>TGCGGAAGGATCATTAACATGAACCCAAAATATATAATGACGCATGCACCTGGCTTCGCGCTGGACTGCATGTACCCTGGCTTAGTGGAAATTCACCCTAGGCTTCAGTGGTTATTATTTTCTTGACCGGGGTACCTAGCCTGTCGTATGCCCTGATGGTGTTCTCGTGACTTTCGGGTTGCCTGATCTGCCAAGGGCGATGGGACAGTGCATGACAATATTGTTGTGTGCTAGGTTCAAAGAGAATTGTTTGCTATATGCATGCAAGTCCGCCCTGTTATTGTTCCTATTTCAAACCTTTTACACTGTTGAAGCGATCCGGATTGGCTTGCCATTCACGGGTTTGCTGCCTGGCATGCACCTGGCTTCGTGCTGGACTGCATGTACGCTGGCTTAGC…	925	S. mansoni	No	ITS_Sm1
				JKIN_030_Female 3	S. mansoni	No	NA	NA	NA	NA	Yes	>TGCGGAAGGATCATTAACATGAACCCAAAATATATAATGACGCATGCACCTGGCTTCGCGCTGGACTGCATGTACCCTGGCTTAGTGGAAATTCACCCTAGGCTTCAGTGGTTATTATTTTCTTGACCGGGGTACCTAGCCTGTCGTATGCCCTGATGGTGTTCTCGTGACTTTCGGGTTGCCTGATCTGCCAAGGGCGATGGGACAGTGCATGACAATATTGTTGTGTGCTAGGTTCAAAGAGAATTGTTTGCTATATGCATGCAAGTCCGCCCTGTTATTGTTCCTATTTCAAACCTTTTACACTGTTGAAGCGATCCGGATTGGCTTGCCATTCACGGGTTTGCTGCCTGGCATGCACCTGGCTTCGTGCTGGACTGCATGTACGCTGGCTTAGC…	925	S. mansoni	No	ITS_Sm1
				JKIN_030_Female 4	S. mansoni	No	NA	NA	NA	NA	Yes	>TGCGGAAGGATCATTAACATGAACCCAAAATATATAATGACGCATGCACCTGGCTTCGCGCTGGACTGCATGTACCCTGGCTTAGTGGAAATTCACCCTAGGCTTCAGTGGTTATTATTTTCTTGACCGGGGTACCTAGCCTGTCGTATGCCCTGATGGTGTTCTCGTGACTTTCGGGTTGCCTGATCTGCCAAGGGCGATGGGACAGTGCATGACAATATTGTTGTGTGCTAGGTTCAAAGAGAATTGTTTGCTATATGCATGCAAGTCCGCCCTGTTATTGTTCCTATTTCAAACCTTTTACACTGTTGAAGCGATCCGGATTGGCTTGCCATTCACGGGTTTGCTGCCTGGCATGCACCTGGCTTCGTGCTGGACTGCATGTACGCTGGCTTAGC…	925	S. mansoni	No	ITS_Sm1
				JKIN_030_Female 5	S. mansoni	No	NA	NA	NA	NA	Yes	No readable sequence	NA	NA	No	NA
				JKIN_030_Female 6	S. mansoni	No	NA	NA	NA	NA	Yes	>TGCGGAAGGATCATTAACATGAACCCAAAATATATAATGACGCATGCACCTGGCTTCGCGCTGGACTGCATGTACCCTGGCTTAGTGGAAATTCACCCTAGGCTTCAGTGGTTATTATTTTCTTGACCGGGGTACCTAGCCTGTCGTATGCCCTGATGGTGTTCTCGTGACTTTCGGGTTGCCTGATCTGCCAAGGGCGATGGGACAGTGCATGACAATATTGTTGTGTGCTAGGTTCAAAGAGAATTGTTTGCTATATGCATGCAAGTCCGCCCTGTTATTGTTCCTATTTCAAACCTTTTACACTGTTGAAGCGATCCGGATTGGCTTGCCATTCACGGGTTTGCTGCCTGGCATGCACCTGGCTTCGTGCTGGACTGCATGTACGCTGGCTTAGC…	925	S. mansoni	No	ITS_Sm1
				JKIN_030_Female 7	S. mansoni	No	NA	NA	NA	NA	Yes	>TGCGGAAGGATCATTAACATGAACCCAAAATATATAATGACGCATGCACCTGGCTTCGCGCTGGACTGCATGTACCCTGGCTTAGTGGAAATTCACCCTAGGCTTCAGTGGTTATTATTTTCTTGACCGGGGTACCTAGCCTGTCGTATGCCCTGATGGTGTTCTCGTGACTTTCGGGTTGCCTGATCTGCCAAGGGCGATGGGACAGTGCATGACAATATTGTTGTGTGCTAGGTTCAAAGAGAATTGTTTGCTATATGCATGCAAGTCCGCCCTGTTATTGTTCCTATTTCAAACCTTTTACACTGTTGAAGCGATCCGGATTGGCTTGCCATTCACGGGTTTGCTGCCTGGCATGCACCTGGCTTCGTGCTGGACTGCATGTACGCTGGCTTAGC…	925	S. mansoni	No	ITS_Sm1
				JKIN_030_Female 8	S. mansoni	No	NA	NA	NA	NA	Yes	>TGCGGAAGGATCATTAACATGAACCCAAAATATATAATGACGCATGCACCTGGCTTCGCGCTGGACTGCATGTACCCTGGCTTAGTGGAAATTCACCCTAGGCTTCAGTGGTTATTATTTTCTTGACCGGGGTACCTAGCCTGTCGTATGCCCTGATGGTGTTCTCGTGACTTTCGGGTTGCCTGATCTGCCAAGGGCGATGGGACAGTGCATGACAATATTGTTGTGTGCTAGGTTCAAAGAGAATTGTTTGCTATATGCATGCAAGTCCGCCCTGTTATTGTTCCTATTTCAAACCTTTTACACTGTTGAAGCGATCCGGATTGGCTTGCCATTCACGGGTTTGCTGCCTGGCATGCACCTGGCTTCGTGCTGGACTGCATGTACGCTGGCTTAGC…	925	S. mansoni	No	ITS_Sm1
				JKIN_030_Female 9	S. mansoni	No	NA	NA	NA	NA	Yes	>TGCGGAAGGATCATTAACATGAACCCAAAATATATAATGACGCATGCACCTGGCTTCGCGCTGGACTGCATGTACCCTGGCTTAGTGGAAATTCACCCTAGGCTTCAGTGGTTATTATTTTCTTGACCGGGGTACCTAGCCTGTCGTATGCCCTGATGGTGTTCTCGTGACTTTCGGGTTGCCTGATCTGCCAAGGGCGATGGGACAGTGCATGACAATATTGTTGTGTGCTAGGTTCAAAGAGAATTGTTTGCTATATGCATGCAAGTCCGCCCTGTTATTGTTCCTATTTCAAACCTTTTACACTGTTGAAGCGATCCGGATTGGCTTGCCATTCACGGGTTTGCTGCCTGGCATGCACCTGGCTTCGTGCTGGACTGCATGTACGCTGGCTTAGC…	925	S. mansoni	No	ITS_Sm1
				JKIN_030_Female 10	S. mansoni	No	NA	NA	NA	NA	Yes	>TGCGGAAGGATCATTAACATGAACCCAAAATATATAATGACGCATGCACCTGGCTTCGCGCTGGACTGCATGTACCCTGGCTTAGTGGAAATTCACCCTAGGCTTCAGTGGTTATTATTTTCTTGACCGGGGTACCTAGCCTGTCGTATGCCCTGATGGTGTTCTCGTGACTTTCGGGTTGCCTGATCTGCCAAGGGCGATGGGACAGTGCATGACAATATTGTTGTGTGCTAGGTTCAAAGAGAATTGTTTGCTATATGCATGCAAGTCCGCCCTGTTATTGTTCCTATTTCAAACCTTTTACACTGTTGAAGCGATCCGGATTGGCTTGCCATTCACGGGTTTGCTGCCTGGCATGCACCTGGCTTCGTGCTGGACTGCATGTACGCTGGCTTAGC…	925	S. mansoni	No	ITS_Sm1
				JKIN_030_Female 11	S. mansoni	No	NA	NA	NA	NA	Yes	>TGCGGAAGGATCATTAACATGAACCCAAAATATATAATGACGCATGCACCTGGCTTCGCGCTGGACTGCATGTACCCTGGCTTAGTGGAAATTCACCCTAGGCTTCAGTGGTTATTATTTTCTTGACCGGGGTACCTAGCCTGTCGTATGCCCTGATGGTGTTCTCGTGACTTTCGGGTTGCCTGATCTGCCAAGGGCGATGGGACAGTGCATGACAATATTGTTGTGTGCTAGGTTCAAAGAGAATTGTTTGCTATATGCATGCAAGTCCGCCCTGTTATTGTTCCTATTTCAAACCTTTTACACTGTTGAAGCGATCCGGATTGGCTTGCCATTCACGGGTTTGCTGCCTGGCATGCACCTGGCTTCGTGCTGGACTGCATGTACGCTGGCTTAGC…	925	S. mansoni	No	ITS_Sm1
				JKIN_030_Female 12	S. mansoni	No	NA	NA	NA	NA	Yes	>TGCGGAAGGATCATTAACATGAACCCAAAATATATAATGACGCATGCACCTGGCTTCGCGCTGGACTGCATGTACCCTGGCTTAGTGGAAATTCACCCTAGGCTTCAGTGGTTATTATTTTCTTGACCGGGGTACCTAGCCTGTCGTATGCCCTGATGGTGTTCTCGTGACTTTCGGGTTGCCTGATCTGCCAAGGGCGATGGGACAGTGCATGACAATATTGTTGTGTGCTAGGTTCAAAGAGAATTGTTTGCTATATGCATGCAAGTCCGCCCTGTTATTGTTCCTATTTCAAACCTTTTACACTGTTGAAGCGATCCGGATTGGCTTGCCATTCACGGGTTTGCTGCCTGGCATGCACCTGGCTTCGTGCTGGACTGCATGTACGCTGGCTTAGC…	925	S. mansoni	No	ITS_Sm1
JKIN_034	November	Temeye_Soubalo (1d)	A. niloticus	JKIN_034_Paired male 1	S. mansoni	No	NA	NA	NA	NA	Yes	>TGCGGAAGGATCATTAACATGAACCCAAAATATATAATGACGCATGCACCTGGCTTCGCGCTGGACTGCATGTACCCTGGCTTAGTGGAAATTCACCCTAGGCTTCAGTGGTTATTATTTTCTTGACCGGGGTACCTAGCCTGTCGTATGCCCTGATGGTGTTCTCGTGACTTTCGGGTTGCCTGATCTGCCAAGGGCGATGGGACAGTGCATGACAATATTGTTGTGTGCTAGGTTCAAAGAGAATTGTTTGCTATATGCATGCAAGTCCGCCCTGTTATTGTTCCTATTTCAAACCTTTTACACTGTTGAAGCGATCCGGATTGGCTTGCCATTCACGGGTTTGCTGCCTGGCATGCACCTGGCTTCGTGCTGGACTGCATGTACGCTGGCTTAGC…	925	S. mansoni	No	ITS_Sm1
				JKIN_034_Male 1	S. mansoni	No	NA	NA	NA	NA	Yes	>TGCGGAAGGATCATTAACATGAACCCAAAATATATAATGACGCATGCACCTGGCTTCGCGCTGGACTGCATGTACCCTGGCTTAGTGGAAATTCACCCTAGGCTTCAGTGGTTATTATTTTCTTGACCGGGGTACCTAGCCTGTCGTATGCCCTGATGGTGTTCTCGTGACTTTCGGGTTGCCTGATCTGCCAAGGGCGATGGGACAGTGCATGACAATATTGTTGTGTGCTAGGTTCAAAGAGAATTGTTTGCTATATGCATGCAAGTCCGCCCTGTTATTGTTCCTATTTCAAACCTTTTACACTGTTGAAGCGATCCGGATTGGCTTGCCATTCACGGGTTTGCTGCCTGGCATGCACCTGGCTTCGTGCTGGACTGCATGTACGCTGGCTTAGC…	925	S. mansoni	No	ITS_Sm1
				JKIN_034_Male 2	S. mansoni	No	NA	NA	NA	NA	Yes	>TGCGGAAGGATCATTAACATGAACCCAAAATATATAATGACGCATGCACCTGGCTTCGCGCTGGACTGCATGTACCCTGGCTTAGTGGAAATTCACCCTAGGCTTCAGTGGTTATTATTTTCTTGACCGGGGTACCTAGCCTGTCGTATGCCCTGATGGTGTTCTCGTGACTTTCGGGTTGCCTGATCTGCCAAGGGCGATGGGACAGTGCATGACAATATTGTTGTGTGCTAGGTTCAAAGAGAATTGTTTGCTATATGCATGCAAGTCCGCCCTGTTATTGTTCCTATTTCAAACCTTTTACACTGTTGAAGCGATCCGGATTGGCTTGCCATTCACGGGTTTGCTGCCTGGCATGCACCTGGCTTCGTGCTGGACTGCATGTACGCTGGCTTAGC…	925	S. mansoni	No	ITS_Sm1
				JKIN_034_Paired female 1	S. mansoni	No	NA	NA	NA	NA	Yes	>TGCGGAAGGATCATTAACATGAACCCAAAATATATAATGACGCATGCACCTGGCTTCGCGCTGGACTGCATGTACCCTGGCTTAGTGGAAATTCACCCTAGGCTTCAGTGGTTATTATTTTCTTGACCGGGGTACCTAGCCTGTCGTATGCCCTGATGGTGTTCTCGTGACTTTCGGGTTGCCTGATCTGCCAAGGGCGATGGGACAGTGCATGACAATATTGTTGTGTGCTAGGTTCAAAGAGAATTGTTTGCTATATGCATGCAAGTCCGCCCTGTTATTGTTCCTATTTCAAACCTTTTACACTGTTGAAGCGATCCGGATTGGCTTGCCATTCACGGGTTTGCTGCCTGGCATGCACCTGGCTTCGTGCTGGACTGCATGTACGCTGGCTTAGC…	925	S. mansoni	No	ITS_Sm1
				JKIN_034_Female 1	S. mansoni	No	NA	NA	NA	NA	Yes	>TGCGGAAGGATCATTAACATGAACCCAAAATATATAATGACGCATGCACCTGGCTTCGCGCTGGACTGCATGTACCCTGGCTTAGTGGAAATTCACCCTAGGCTTCAGTGGTTATTATTTTCTTGACCGGGGTACCTAGCCTGTCGTATGCCCTGATGGTGTTCTCGTGACTTTCGGGTTGCCTGATCTGCCAAGGGCGATGGGACAGTGCATGACAATATTGTTGTGTGCTAGGTTCAAAGAGAATTGTTTGCTATATGCATGCAAGTCCGCCCTGTTATTGTTCCTATTTCAAACCTTTTACACTGTTGAAGCGATCCGGATTGGCTTGCCATTCACGGGTTTGCTGCCTGGCATGCACCTGGCTTCGTGCTGGACTGCATGTACGCTGGCTTAGC…	925	S. mansoni	No	ITS_Sm1
JKIN_039	November	Temeye_Lewa-Soubalo (1c)	M. huberti	JKIN_039_Paired male 1	S. mansoni	Yes	>GTTTTGATCCTTCCGGGTTTTGGTATAGTTAGACATATATGTATGAGTCTAAGGAATAAAGATTCGTCGTTTGGTTATTATGGATTGATTTGTGCTATGGCTTCTATAGTATGCTTAGGTAGAGTAGTATGGGGTCATCATATGTTTATGGTTGGCTTTGATTCGTTAACTGGAGTGTTTTTTAGTTCTATTACTATGATAATAGGTGTTCCTACTGGTATTAAGGTGTTTTCATGACTTTATATGTTGAATAGTTGCGGTATGCGGGTTTTAG	274	S. mansoni	Cox_Sm6	Yes	>TGCGGAAGGATCATTAACATGAACCCAAAATATATAATGACGCATGCACCTGGCTTCGCGCTGGACTGCATGTACCCTGGCTTAGTGGAAATTCACCCTAGGCTTCAGTGGTTATTATTTTCTTGACCGGGGTACCTAGCCTGTCGTATGCCCTGATGGTGTTCTCGTGACTTTCGGGTTGCCTGATCTGCCAAGGGCGATGGGACAGTGCATGACAATATTGTTGTGTGCTAGGTTCAAAGAGAATTGTTTGCTATATGCATGCAAGTCCGCCCTGTTATTGTTCCTATTTCAAACCTTTTACACTGTTGAAGCGATCCGGATTGGCTTGCCATTCACGGGTTTGCTGCCTGGCATGCACCTGGCTTCGTGCTGGACTGCATGTACGCTGGCTTAGC…	925	S. mansoni	No	ITS_Sm1
				JKIN_039_Male 1	S. mansoni	No	NA	NA	NA	NA	Yes	No readable sequence	NA	NA	NA	NA
				JKIN_039_Male 2	S. mansoni	No	NA	NA	NA	NA	Yes	>TGCGGAAGGATCATTAACATGAACCCAAAATATATAATGACGCATGCACCTGGCTTCGCGCTGGACTGCATGTACCCTGGCTTAGTGGAAATTCACCCTAGGCTTCAGTGGTTATTATTTTCTTGACCGGGGTACCTAGCCTGTCGTATGCCCTGATGGTGTTCTCGTGACTTTCGGGTTGCCTGATCTGCCAAGGGCGATGGGACAGTGCATGACAATATTGTTGTGTGCTAGGTTCAAAGAGAATTGTTTGCTATATGCATGCAAGTCCGCCCTGTTATTGTTCCTATTTCAAACCTTTTACACTGTTGAAGCGATCCGGATTGGCTTGCCATTCACGGGTTTGCTGCCTGGCATGCACCTGGCTTCGTGCTGGACTGCATGTACGCTGGCTTAGC…	925	S. mansoni	No	ITS_Sm1
				JKIN_039_Paired female 1	S. mansoni	No	NA	NA	NA	NA	Yes	>TGCGGAAGGATCATTAACATGAACCCAAAATATATAATGACGCATGCACCTGGCTTCGCGCTGGACTGCATGTACCCTGGCTTAGTGGAAATTCACCCTAGGCTTCAGTGGTTATTATTTTCTTGACCGGGGTACCTAGCCTGTCGTATGCCCTGATGGTGTTCTCGTGACTTTCGGGTTGCCTGATCTGCCAAGGGCGATGGGACAGTGCATGACAATATTGTTGTGTGCTAGGTTCAAAGAGAATTGTTTGCTATATGCATGCAAGTCCGCCCTGTTATTGTTCCTATTTCAAACCTTTTACACTGTTGAAGCGATCCGGATTGGCTTGCCATTCACGGGTTTGCTGCCTGGCATGCACCTGGCTTCGTGCTGGACTGCATGTACGCTGGCTTAGC…	925	S. mansoni	No	ITS_Sm1
				JKIN_039_Female 1	S. mansoni	No	NA	NA	NA	NA	Yes	>TGCGGAAGGATCATTAACATGAACCCAAAATATATAATGACGCATGCACCTGGCTTCGCGCTGGACTGCATGTACCCTGGCTTAGTGGAAATTCACCCTAGGCTTCAGTGGTTATTATTTTCTTGACCGGGGTACCTAGCCTGTCGTATGCCCTGATGGTGTTCTCGTGACTTTCGGGTTGCCTGATCTGCCAAGGGCGATGGGACAGTGCATGACAATATTGTTGTGTGCTAGGTTCAAAGAGAATTGTTTGCTATATGCATGCAAGTCCGCCCTGTTATTGTTCCTATTTCAAACCTTTTACACTGTTGAAGCGATCCGGATTGGCTTGCCATTCACGGGTTTGCTGCCTGGCATGCACCTGGCTTCGTGCTGGACTGCATGTACGCTGGCTTAGC…	925	S. mansoni	No	ITS_Sm1
JKIN_050	November	Temeye_Lewa (1b)	M. huberti	JKIN_050_Male 1	NA	No	NA	NA	NA	NA	Yes	No readable sequence	NA	NA	NA	NA
JKIN_071	November	Guéo (4)	M. huberti	JKIN_071_Paired male 1	S. mansoni	No	NA	NA	NA	NA	Yes	>TGCGGAAGGATCATTAACATGAACCCAAAATATATAATGACGCATGCACCTGGCTTCGCGCTGGACTGCATGTACCCTGGCTTAGTGGAAATTCACCCTAGGCTTCAGTGGTTATTATTTTCTTGACCGGGGTACCTAGCCTGTCGTATGCCCTGATGGTGTTCTCGTGACTTTCGGGTTGCCTGATCTGCCAAGGGCGATGGGACAGTGCATGACAATATTGTTGTGTGCTAGGTTCAAAGAGAATTGTTTGCTATATGCATGCAAGTCCGCCCTGTTATTGTTCCTATTTCAAACCTTTTACACTGTTGAAGCGATCCGGATTGGCTTGCCATTCACGGGTTTGCTGCCTGGCATGCACCTGGCTTCGTGCTGGACTGCATGTACGCTGGCTTAGC…	925	S. mansoni	No	ITS_Sm1
				JKIN_071_Paired male 2	S. mansoni	No	NA	NA	NA	NA	Yes	>TGCGGAAGGATCATTAACATGAACCCAAAATATATAATGACGCATGCACCTGGCTTCGCGCTGGACTGCATGTACCCTGGCTTAGTGGAAATTCACCCTAGGCTTCAGTGGTTATTATTTTCTTGACCGGGGTACCTAGCCTGTCGTATGCCCTGATGGTGTTCTCGTGACTTTCGGGTTGCCTGATCTGCCAAGGGCGATGGGACAGTGCATGACAATATTGTTGTGTGCTAGGTTCAAAGAGAATTGTTTGCTATATGCATGCAAGTCCGCCCTGTTATTGTTCCTATTTCAAACCTTTTACACTGTTGAAGCGATCCGGATTGGCTTGCCATTCACGGGTTTGCTGCCTGGCATGCACCTGGCTTCGTGCTGGACTGCATGTACGCTGGCTTAGC…	925	S. mansoni	No	ITS_Sm1
				JKIN_071_Paired male 3	S. mansoni	No	NA	NA	NA	NA	Yes	>TGCGGAAGGATCATTAACATGAACCCAAAATATATAATGACGCATGCACCTGGCTTCGCGCTGGACTGCATGTACCCTGGCTTAGTGGAAATTCACCCTAGGCTTCAGTGGTTATTATTTTCTTGACCGGGGTACCTAGCCTGTCGTATGCCCTGATGGTGTTCTCGTGACTTTCGGGTTGCCTGATCTGCCAAGGGCGATGGGACAGTGCATGACAATATTGTTGTGTGCTAGGTTCAAAGAGAATTGTTTGCTATATGCATGCAAGTCCGCCCTGTTATTGTTCCTATTTCAAACCTTTTACACTGTTGAAGCGATCCGGATTGGCTTGCCATTCACGGGTTTGCTGCCTGGCATGCACCTGGCTTCGTGCTGGACTGCATGTACGCTGGCTTAGC…	925	S. mansoni	No	ITS_Sm1
				JKIN_071_Paired male 4	S. mansoni	No	NA	NA	NA	NA	Yes	>TGCGGAAGGATCATTAACATGAACCCAAAATATATAATGACGCATGCACCTGGCTTCGCGCTGGACTGCATGTACCCTGGCTTAGTGGAAATTCACCCTAGGCTTCAGTGGTTATTATTTTCTTGACCGGGGTACCTAGCCTGTCGTATGCCCTGATGGTGTTCTCGTGACTTTCGGGTTGCCTGATCTGCCAAGGGCGATGGGACAGTGCATGACAATATTGTTGTGTGCTAGGTTCAAAGAGAATTGTTTGCTATATGCATGCAAGTCCGCCCTGTTATTGTTCCTATTTCAAACCTTTTACACTGTTGAAGCGATCCGGATTGGCTTGCCATTCACGGGTTTGCTGCCTGGCATGCACCTGGCTTCGTGCTGGACTGCATGTACGCTGGCTTAGC…	925	S. mansoni	No	ITS_Sm1
				JKIN_071_Paired male 5	S. mansoni	No	NA	NA	NA	NA	Yes	>TGCGGAAGGATCATTAACATGAACCCAAAATATATAATGACGCATGCACCTGGCTTCGCGCTGGACTGCATGTACCCTGGCTTAGTGGAAATTCACCCTAGGCTTCAGTGGTTATTATTTTCTTGACCGGGGTACCTAGCCTGTCGTATGCCCTGATGGTGTTCTCGTGACTTTCGGGTTGCCTGATCTGCCAAGGGCGATGGGACAGTGCATGACAATATTGTTGTGTGCTAGGTTCAAAGAGAATTGTTTGCTATATGCATGCAAGTCCGCCCTGTTATTGTTCCTATTTCAAACCTTTTACACTGTTGAAGCGATCCGGATTGGCTTGCCATTCACGGGTTTGCTGCCTGGCATGCACCTGGCTTCGTGCTGGACTGCATGTACGCTGGCTTAGC…	925	S. mansoni	No	ITS_Sm1
				JKIN_071_Paired male 6	S. mansoni	No	NA	NA	NA	NA	Yes	>TGCGGAAGGATCATTAACATGAACCCAAAATATATAATGACGCATGCACCTGGCTTCGCGCTGGACTGCATGTACCCTGGCTTAGTGGAAATTCACCCTAGGCTTCAGTGGTTATTATTTTCTTGACCGGGGTACCTAGCCTGTCGTATGCCCTGATGGTGTTCTCGTGACTTTCGGGTTGCCTGATCTGCCAAGGGCGATGGGACAGTGCATGACAATATTGTTGTGTGCTAGGTTCAAAGAGAATTGTTTGCTATATGCATGCAAGTCCGCCCTGTTATTGTTCCTATTTCAAACCTTTTACACTGTTGAAGCGATCCGGATTGGCTTGCCATTCACGGGTTTGCTGCCTGGCATGCACCTGGCTTCGTGCTGGACTGCATGTACGCTGGCTTAGC…	925	S. mansoni	No	ITS_Sm1
				JKIN_071_Paired male 7	S. mansoni	No	NA	NA	NA	NA	Yes	>TGCGGAAGGATCATTAACATGAACCCAAAATATATAATGACGCATGCACCTGGCTTCGCGCTGGACTGCATGTACCCTGGCTTAGTGGAAATTCACCCTAGGCTTCAGTGGTTATTATTTTCTTGACCGGGGTACCTAGCCTGTCGTATGCCCTGATGGTGTTCTCGTGACTTTCGGGTTGCCTGATCTGCCAAGGGCGATGGGACAGTGCATGACAATATTGTTGTGTGCTAGGTTCAAAGAGAATTGTTTGCTATATGCATGCAAGTCCGCCCTGTTATTGTTCCTATTTCAAACCTTTTACACTGTTGAAGCGATCCGGATTGGCTTGCCATTCACGGGTTTGCTGCCTGGCATGCACCTGGCTTCGTGCTGGACTGCATGTACGCTGGCTTAGC…	925	S. mansoni	No	ITS_Sm1
				JKIN_071_Paired male 8	S. mansoni	No	NA	NA	NA	NA	Yes	>TGCGGAAGGATCATTAACATGAACCCAAAATATATAATGACGCATGCACCTGGCTTCGCGCTGGACTGCATGTACCCTGGCTTAGTGGAAATTCACCCTAGGCTTCAGTGGTTATTATTTTCTTGACCGGGGTACCTAGCCTGTCGTATGCCCTGATGGTGTTCTCGTGACTTTCGGGTTGCCTGATCTGCCAAGGGCGATGGGACAGTGCATGACAATATTGTTGTGTGCTAGGTTCAAAGAGAATTGTTTGCTATATGCATGCAAGTCCGCCCTGTTATTGTTCCTATTTCAAACCTTTTACACTGTTGAAGCGATCCGGATTGGCTTGCCATTCACGGGTTTGCTGCCTGGCATGCACCTGGCTTCGTGCTGGACTGCATGTACGCTGGCTTAGC…	925	S. mansoni	No	ITS_Sm1
				JKIN_071_Paired male 9	S. mansoni	No	NA	NA	NA	NA	Yes	>TGCGGAAGGATCATTAACATGAACCCAAAATATATAATGACGCATGCACCTGGCTTCGCGCTGGACTGCATGTACCCTGGCTTAGTGGAAATTCACCCTAGGCTTCAGTGGTTATTATTTTCTTGACCGGGGTACCTAGCCTGTCGTATGCCCTGATGGTGTTCTCGTGACTTTCGGGTTGCCTGATCTGCCAAGGGCGATGGGACAGTGCATGACAATATTGTTGTGTGCTAGGTTCAAAGAGAATTGTTTGCTATATGCATGCAAGTCCGCCCTGTTATTGTTCCTATTTCAAACCTTTTACACTGTTGAAGCGATCCGGATTGGCTTGCCATTCACGGGTTTGCTGCCTGGCATGCACCTGGCTTCGTGCTGGACTGCATGTACGCTGGCTTAGC…	925	S. mansoni	No	ITS_Sm1
				JKIN_071_Paired male 10	S. mansoni	No	NA	NA	NA	NA	Yes	>TGCGGAAGGATCATTAACATGAACCCAAAATATATAATGACGCATGCACCTGGCTTCGCGCTGGACTGCATGTACCCTGGCTTAGTGGAAATTCACCCTAGGCTTCAGTGGTTATTATTTTCTTGACCGGGGTACCTAGCCTGTCGTATGCCCTGATGGTGTTCTCGTGACTTTCGGGTTGCCTGATCTGCCAAGGGCGATGGGACAGTGCATGACAATATTGTTGTGTGCTAGGTTCAAAGAGAATTGTTTGCTATATGCATGCAAGTCCGCCCTGTTATTGTTCCTATTTCAAACCTTTTACACTGTTGAAGCGATCCGGATTGGCTTGCCATTCACGGGTTTGCTGCCTGGCATGCACCTGGCTTCGTGCTGGACTGCATGTACGCTGGCTTAGC…	925	S. mansoni	No	ITS_Sm1
				JKIN_071_Paired male 11	S. mansoni	No	NA	NA	NA	NA	Yes	>TGCGGAAGGATCATTAACATGAACCCAAAATATATAATGACGCATGCACCTGGCTTCGCGCTGGACTGCATGTACCCTGGCTTAGTGGAAATTCACCCTAGGCTTCAGTGGTTATTATTTTCTTGACCGGGGTACCTAGCCTGTCGTATGCCCTGATGGTGTTCTCGTGACTTTCGGGTTGCCTGATCTGCCAAGGGCGATGGGACAGTGCATGACAATATTGTTGTGTGCTAGGTTCAAAGAGAATTGTTTGCTATATGCATGCAAGTCCGCCCTGTTATTGTTCCTATTTCAAACCTTTTACACTGTTGAAGCGATCCGGATTGGCTTGCCATTCACGGGTTTGCTGCCTGGCATGCACCTGGCTTCGTGCTGGACTGCATGTACGCTGGCTTAGC…	925	S. mansoni	No	ITS_Sm1
				JKIN_071_Paired male 12	S. mansoni	No	NA	NA	NA	NA	Yes	>TGCGGAAGGATCATTAACATGAACCCAAAATATATAATGACGCATGCACCTGGCTTCGCGCTGGACTGCATGTACCCTGGCTTAGTGGAAATTCACCCTAGGCTTCAGTGGTTATTATTTTCTTGACCGGGGTACCTAGCCTGTCGTATGCCCTGATGGTGTTCTCGTGACTTTCGGGTTGCCTGATCTGCCAAGGGCGATGGGACAGTGCATGACAATATTGTTGTGTGCTAGGTTCAAAGAGAATTGTTTGCTATATGCATGCAAGTCCGCCCTGTTATTGTTCCTATTTCAAACCTTTTACACTGTTGAAGCGATCCGGATTGGCTTGCCATTCACGGGTTTGCTGCCTGGCATGCACCTGGCTTCGTGCTGGACTGCATGTACGCTGGCTTAGC…	925	S. mansoni	No	ITS_Sm1
				JKIN_071_Paired male 13	S. mansoni	No	NA	NA	NA	NA	Yes	>TGCGGAAGGATCATTAACATGAACCCAAAATATATAATGACGCATGCACCTGGCTTCGCGCTGGACTGCATGTACCCTGGCTTAGTGGAAATTCACCCTAGGCTTCAGTGGTTATTATTTTCTTGACCGGGGTACCTAGCCTGTCGTATGCCCTGATGGTGTTCTCGTGACTTTCGGGTTGCCTGATCTGCCAAGGGCGATGGGACAGTGCATGACAATATTGTTGTGTGCTAGGTTCAAAGAGAATTGTTTGCTATATGCATGCAAGTCCGCCCTGTTATTGTTCCTATTTCAAACCTTTTACACTGTTGAAGCGATCCGGATTGGCTTGCCATTCACGGGTTTGCTGCCTGGCATGCACCTGGCTTCGTGCTGGACTGCATGTACGCTGGCTTAGC…	925	S. mansoni	No	ITS_Sm1
				JKIN_071_Paired male 14	S. mansoni	No	NA	NA	NA	NA	Yes	>TGCGGAAGGATCATTAACATGAACCCAAAATATATAATGACGCATGCACCTGGCTTCGCGCTGGACTGCATGTACCCTGGCTTAGTGGAAATTCACCCTAGGCTTCAGTGGTTATTATTTTCTTGACCGGGGTACCTAGCCTGTCGTATGCCCTGATGGTGTTCTCGTGACTTTCGGGTTGCCTGATCTGCCAAGGGCGATGGGACAGTGCATGACAATATTGTTGTGTGCTAGGTTCAAAGAGAATTGTTTGCTATATGCATGCAAGTCCGCCCTGTTATTGTTCCTATTTCAAACCTTTTACACTGTTGAAGCGATCCGGATTGGCTTGCCATTCACGGGTTTGCTGCCTGGCATGCACCTGGCTTCGTGCTGGACTGCATGTACGCTGGCTTAGC…	925	S. mansoni	No	ITS_Sm1
				JKIN_071_Paired male 15	S. mansoni	No	NA	NA	NA	NA	Yes	>TGCGGAAGGATCATTAACATGAACCCAAAATATATAATGACGCATGCACCTGGCTTCGCGCTGGACTGCATGTACCCTGGCTTAGTGGAAATTCACCCTAGGCTTCAGTGGTTATTATTTTCTTGACCGGGGTACCTAGCCTGTCGTATGCCCTGATGGTGTTCTCGTGACTTTCGGGTTGCCTGATCTGCCAAGGGCGATGGGACAGTGCATGACAATATTGTTGTGTGCTAGGTTCAAAGAGAATTGTTTGCTATATGCATGCAAGTCCGCCCTGTTATTGTTCCTATTTCAAACCTTTTACACTGTTGAAGCGATCCGGATTGGCTTGCCATTCACGGGTTTGCTGCCTGGCATGCACCTGGCTTCGTGCTGGACTGCATGTACGCTGGCTTAGC…	925	S. mansoni	No	ITS_Sm1
				JKIN_071_Paired male 16	S. mansoni	No	NA	NA	NA	NA	Yes	>TGCGGAAGGATCATTAACATGAACCCAAAATATATAATGACGCATGCACCTGGCTTCGCGCTGGACTGCATGTACCCTGGCTTAGTGGAAATTCACCCTAGGCTTCAGTGGTTATTATTTTCTTGACCGGGGTACCTAGCCTGTCGTATGCCCTGATGGTGTTCTCGTGACTTTCGGGTTGCCTGATCTGCCAAGGGCGATGGGACAGTGCATGACAATATTGTTGTGTGCTAGGTTCAAAGAGAATTGTTTGCTATATGCATGCAAGTCCGCCCTGTTATTGTTCCTATTTCAAACCTTTTACACTGTTGAAGCGATCCGGATTGGCTTGCCATTCACGGGTTTGCTGCCTGGCATGCACCTGGCTTCGTGCTGGACTGCATGTACGCTGGCTTAGC…	925	S. mansoni	No	ITS_Sm1
				JKIN_071_Paired male 17	S. mansoni	No	NA	NA	NA	NA	Yes	>TGCGGAAGGATCATTAACATGAACCCAAAATATATAATGACGCATGCACCTGGCTTCGCGCTGGACTGCATGTACCCTGGCTTAGTGGAAATTCACCCTAGGCTTCAGTGGTTATTATTTTCTTGACCGGGGTACCTAGCCTGTCGTATGCCCTGATGGTGTTCTCGTGACTTTCGGGTTGCCTGATCTGCCAAGGGCGATGGGACAGTGCATGACAATATTGTTGTGTGCTAGGTTCAAAGAGAATTGTTTGCTATATGCATGCAAGTCCGCCCTGTTATTGTTCCTATTTCAAACCTTTTACACTGTTGAAGCGATCCGGATTGGCTTGCCATTCACGGGTTTGCTGCCTGGCATGCACCTGGCTTCGTGCTGGACTGCATGTACGCTGGCTTAGC…	925	S. mansoni	No	ITS_Sm1
				JKIN_071_Paired male 18	S. mansoni	No	NA	NA	NA	NA	Yes	>TGCGGAAGGATCATTAACATGAACCCAAAATATATAATGACGCATGCACCTGGCTTCGCGCTGGACTGCATGTACCCTGGCTTAGTGGAAATTCACCCTAGGCTTCAGTGGTTATTATTTTCTTGACCGGGGTACCTAGCCTGTCGTATGCCCTGATGGTGTTCTCGTGACTTTCGGGTTGCCTGATCTGCCAAGGGCGATGGGACAGTGCATGACAATATTGTTGTGTGCTAGGTTCAAAGAGAATTGTTTGCTATATGCATGCAAGTCCGCCCTGTTATTGTTCCTATTTCAAACCTTTTACACTGTTGAAGCGATCCGGATTGGCTTGCCATTCACGGGTTTGCTGCCTGGCATGCACCTGGCTTCGTGCTGGACTGCATGTACGCTGGCTTAGC…	925	S. mansoni	No	ITS_Sm1
				JKIN_071_Paired male 19	S. mansoni	No	NA	NA	NA	NA	Yes	>TGCGGAAGGATCATTAACATGAACCCAAAATATATAATGACGCATGCACCTGGCTTCGCGCTGGACTGCATGTACCCTGGCTTAGTGGAAATTCACCCTAGGCTTCAGTGGTTATTATTTTCTTGACCGGGGTACCTAGCCTGTCGTATGCCCTGATGGTGTTCTCGTGACTTTCGGGTTGCCTGATCTGCCAAGGGCGATGGGACAGTGCATGACAATATTGTTGTGTGCTAGGTTCAAAGAGAATTGTTTGCTATATGCATGCAAGTCCGCCCTGTTATTGTTCCTATTTCAAACCTTTTACACTGTTGAAGCGATCCGGATTGGCTTGCCATTCACGGGTTTGCTGCCTGGCATGCACCTGGCTTCGTGCTGGACTGCATGTACGCTGGCTTAGC…	925	S. mansoni	No	ITS_Sm1
				JKIN_071_Paired male 20	S. mansoni	No	NA	NA	NA	NA	Yes	>TGCGGAAGGATCATTAACATGAACCCAAAATATATAATGACGCATGCACCTGGCTTCGCGCTGGACTGCATGTACCCTGGCTTAGTGGAAATTCACCCTAGGCTTCAGTGGTTATTATTTTCTTGACCGGGGTACCTAGCCTGTCGTATGCCCTGATGGTGTTCTCGTGACTTTCGGGTTGCCTGATCTGCCAAGGGCGATGGGACAGTGCATGACAATATTGTTGTGTGCTAGGTTCAAAGAGAATTGTTTGCTATATGCATGCAAGTCCGCCCTGTTATTGTTCCTATTTCAAACCTTTTACACTGTTGAAGCGATCCGGATTGGCTTGCCATTCACGGGTTTGCTGCCTGGCATGCACCTGGCTTCGTGCTGGACTGCATGTACGCTGGCTTAGC…	925	S. mansoni	No	ITS_Sm1
				JKIN_071_Paired male 21	S. mansoni	No	NA	NA	NA	NA	Yes	>TGCGGAAGGATCATTAACATGAACCCAAAATATATAATGACGCATGCACCTGGCTTCGCGCTGGACTGCATGTACCCTGGCTTAGTGGAAATTCACCCTAGGCTTCAGTGGTTATTATTTTCTTGACCGGGGTACCTAGCCTGTCGTATGCCCTGATGGTGTTCTCGTGACTTTCGGGTTGCCTGATCTGCCAAGGGCGATGGGACAGTGCATGACAATATTGTTGTGTGCTAGGTTCAAAGAGAATTGTTTGCTATATGCATGCAAGTCCGCCCTGTTATTGTTCCTATTTCAAACCTTTTACACTGTTGAAGCGATCCGGATTGGCTTGCCATTCACGGGTTTGCTGCCTGGCATGCACCTGGCTTCGTGCTGGACTGCATGTACGCTGGCTTAGC…	925	S. mansoni	No	ITS_Sm1
				JKIN_071_Paired male 22	S. mansoni	No	NA	NA	NA	NA	Yes	>TGCGGAAGGATCATTAACATGAACCCAAAATATATAATGACGCATGCACCTGGCTTCGCGCTGGACTGCATGTACCCTGGCTTAGTGGAAATTCACCCTAGGCTTCAGTGGTTATTATTTTCTTGACCGGGGTACCTAGCCTGTCGTATGCCCTGATGGTGTTCTCGTGACTTTCGGGTTGCCTGATCTGCCAAGGGCGATGGGACAGTGCATGACAATATTGTTGTGTGCTAGGTTCAAAGAGAATTGTTTGCTATATGCATGCAAGTCCGCCCTGTTATTGTTCCTATTTCAAACCTTTTACACTGTTGAAGCGATCCGGATTGGCTTGCCATTCACGGGTTTGCTGCCTGGCATGCACCTGGCTTCGTGCTGGACTGCATGTACGCTGGCTTAGC…	925	S. mansoni	No	ITS_Sm1
				JKIN_071_Paired male 23	S. mansoni	No	NA	NA	NA	NA	Yes	No readable sequence	NA	NA	NA	NA
				JKIN_071_Male 1	S. mansoni	No	NA	NA	NA	NA	Yes	>TGCGGAAGGATCATTAACATGAACCCAAAATATATAATGACGCATGCACCTGGCTTCGCGCTGGACTGCATGTACCCTGGCTTAGTGGAAATTCACCCTAGGCTTCAGTGGTTATTATTTTCTTGACCGGGGTACCTAGCCTGTCGTATGCCCTGATGGTGTTCTCGTGACTTTCGGGTTGCCTGATCTGCCAAGGGCGATGGGACAGTGCATGACAATATTGTTGTGTGCTAGGTTCAAAGAGAATTGTTTGCTATATGCATGCAAGTCCGCCCTGTTATTGTTCCTATTTCAAACCTTTTACACTGTTGAAGCGATCCGGATTGGCTTGCCATTCACGGGTTTGCTGCCTGGCATGCACCTGGCTTCGTGCTGGACTGCATGTACGCTGGCTTAGC…	925	S. mansoni	No	ITS_Sm1
				JKIN_071_Male 2	S. mansoni	No	NA	NA	NA	NA	Yes	>TGCGGAAGGATCATTAACATGAACCCAAAATATATAATGACGCATGCACCTGGCTTCGCGCTGGACTGCATGTACCCTGGCTTAGTGGAAATTCACCCTAGGCTTCAGTGGTTATTATTTTCTTGACCGGGGTACCTAGCCTGTCGTATGCCCTGATGGTGTTCTCGTGACTTTCGGGTTGCCTGATCTGCCAAGGGCGATGGGACAGTGCATGACAATATTGTTGTGTGCTAGGTTCAAAGAGAATTGTTTGCTATATGCATGCAAGTCCGCCCTGTTATTGTTCCTATTTCAAACCTTTTACACTGTTGAAGCGATCCGGATTGGCTTGCCATTCACGGGTTTGCTGCCTGGCATGCACCTGGCTTCGTGCTGGACTGCATGTACGCTGGCTTAGC…	925	S. mansoni	No	ITS_Sm1
				JKIN_071_Male 3	S. mansoni	No	NA	NA	NA	NA	Yes	>TGCGGAAGGATCATTAACATGAACCCAAAATATATAATGACGCATGCACCTGGCTTCGCGCTGGACTGCATGTACCCTGGCTTAGTGGAAATTCACCCTAGGCTTCAGTGGTTATTATTTTCTTGACCGGGGTACCTAGCCTGTCGTATGCCCTGATGGTGTTCTCGTGACTTTCGGGTTGCCTGATCTGCCAAGGGCGATGGGACAGTGCATGACAATATTGTTGTGTGCTAGGTTCAAAGAGAATTGTTTGCTATATGCATGCAAGTCCGCCCTGTTATTGTTCCTATTTCAAACCTTTTACACTGTTGAAGCGATCCGGATTGGCTTGCCATTCACGGGTTTGCTGCCTGGCATGCACCTGGCTTCGTGCTGGACTGCATGTACGCTGGCTTAGC…	925	S. mansoni	No	ITS_Sm1
				JKIN_071_Male 4	S. mansoni	No	NA	NA	NA	NA	Yes	>TGCGGAAGGATCATTAACATGAACCCAAAATATATAATGACGCATGCACCTGGCTTCGCGCTGGACTGCATGTACCCTGGCTTAGTGGAAATTCACCCTAGGCTTCAGTGGTTATTATTTTCTTGACCGGGGTACCTAGCCTGTCGTATGCCCTGATGGTGTTCTCGTGACTTTCGGGTTGCCTGATCTGCCAAGGGCGATGGGACAGTGCATGACAATATTGTTGTGTGCTAGGTTCAAAGAGAATTGTTTGCTATATGCATGCAAGTCCGCCCTGTTATTGTTCCTATTTCAAACCTTTTACACTGTTGAAGCGATCCGGATTGGCTTGCCATTCACGGGTTTGCTGCCTGGCATGCACCTGGCTTCGTGCTGGACTGCATGTACGCTGGCTTAGC…	925	S. mansoni	No	ITS_Sm1
				JKIN_071_Paired female 1	S. mansoni	No	NA	NA	NA	NA	Yes	>TGCGGAAGGATCATTAACATGAACCCAAAATATATAATGACGCATGCACCTGGCTTCGCGCTGGACTGCATGTACCCTGGCTTAGTGGAAATTCACCCTAGGCTTCAGTGGTTATTATTTTCTTGACCGGGGTACCTAGCCTGTCGTATGCCCTGATGGTGTTCTCGTGACTTTCGGGTTGCCTGATCTGCCAAGGGCGATGGGACAGTGCATGACAATATTGTTGTGTGCTAGGTTCAAAGAGAATTGTTTGCTATATGCATGCAAGTCCGCCCTGTTATTGTTCCTATTTCAAACCTTTTACACTGTTGAAGCGATCCGGATTGGCTTGCCATTCACGGGTTTGCTGCCTGGCATGCACCTGGCTTCGTGCTGGACTGCATGTACGCTGGCTTAGC…	925	S. mansoni	No	ITS_Sm1
				JKIN_071_Paired female 2	S. mansoni	No	NA	NA	NA	NA	Yes	>TGCGGAAGGATCATTAACATGAACCCAAAATATATAATGACGCATGCACCTGGCTTCGCGCTGGACTGCATGTACCCTGGCTTAGTGGAAATTCACCCTAGGCTTCAGTGGTTATTATTTTCTTGACCGGGGTACCTAGCCTGTCGTATGCCCTGATGGTGTTCTCGTGACTTTCGGGTTGCCTGATCTGCCAAGGGCGATGGGACAGTGCATGACAATATTGTTGTGTGCTAGGTTCAAAGAGAATTGTTTGCTATATGCATGCAAGTCCGCCCTGTTATTGTTCCTATTTCAAACCTTTTACACTGTTGAAGCGATCCGGATTGGCTTGCCATTCACGGGTTTGCTGCCTGGCATGCACCTGGCTTCGTGCTGGACTGCATGTACGCTGGCTTAGC…	925	S. mansoni	No	ITS_Sm1
				JKIN_071_Paired female 3	S. mansoni	No	NA	NA	NA	NA	Yes	>TGCGGAAGGATCATTAACATGAACCCAAAATATATAATGACGCATGCACCTGGCTTCGCGCTGGACTGCATGTACCCTGGCTTAGTGGAAATTCACCCTAGGCTTCAGTGGTTATTATTTTCTTGACCGGGGTACCTAGCCTGTCGTATGCCCTGATGGTGTTCTCGTGACTTTCGGGTTGCCTGATCTGCCAAGGGCGATGGGACAGTGCATGACAATATTGTTGTGTGCTAGGTTCAAAGAGAATTGTTTGCTATATGCATGCAAGTCCGCCCTGTTATTGTTCCTATTTCAAACCTTTTACACTGTTGAAGCGATCCGGATTGGCTTGCCATTCACGGGTTTGCTGCCTGGCATGCACCTGGCTTCGTGCTGGACTGCATGTACGCTGGCTTAGC…	925	S. mansoni	No	ITS_Sm1
				JKIN_071_Paired female 4	S. mansoni	No	NA	NA	NA	NA	Yes	>TGCGGAAGGATCATTAACATGAACCCAAAATATATAATGACGCATGCACCTGGCTTCGCGCTGGACTGCATGTACCCTGGCTTAGTGGAAATTCACCCTAGGCTTCAGTGGTTATTATTTTCTTGACCGGGGTACCTAGCCTGTCGTATGCCCTGATGGTGTTCTCGTGACTTTCGGGTTGCCTGATCTGCCAAGGGCGATGGGACAGTGCATGACAATATTGTTGTGTGCTAGGTTCAAAGAGAATTGTTTGCTATATGCATGCAAGTCCGCCCTGTTATTGTTCCTATTTCAAACCTTTTACACTGTTGAAGCGATCCGGATTGGCTTGCCATTCACGGGTTTGCTGCCTGGCATGCACCTGGCTTCGTGCTGGACTGCATGTACGCTGGCTTAGC…	925	S. mansoni	No	ITS_Sm1
				JKIN_071_Paired female 5	S. mansoni	No	NA	NA	NA	NA	Yes	>TGCGGAAGGATCATTAACATGAACCCAAAATATATAATGACGCATGCACCTGGCTTCGCGCTGGACTGCATGTACCCTGGCTTAGTGGAAATTCACCCTAGGCTTCAGTGGTTATTATTTTCTTGACCGGGGTACCTAGCCTGTCGTATGCCCTGATGGTGTTCTCGTGACTTTCGGGTTGCCTGATCTGCCAAGGGCGATGGGACAGTGCATGACAATATTGTTGTGTGCTAGGTTCAAAGAGAATTGTTTGCTATATGCATGCAAGTCCGCCCTGTTATTGTTCCTATTTCAAACCTTTTACACTGTTGAAGCGATCCGGATTGGCTTGCCATTCACGGGTTTGCTGCCTGGCATGCACCTGGCTTCGTGCTGGACTGCATGTACGCTGGCTTAGC…	925	S. mansoni	No	ITS_Sm1
				JKIN_071_Paired female 6	S. mansoni	No	NA	NA	NA	NA	Yes	>TGCGGAAGGATCATTAACATGAACCCAAAATATATAATGACGCATGCACCTGGCTTCGCGCTGGACTGCATGTACCCTGGCTTAGTGGAAATTCACCCTAGGCTTCAGTGGTTATTATTTTCTTGACCGGGGTACCTAGCCTGTCGTATGCCCTGATGGTGTTCTCGTGACTTTCGGGTTGCCTGATCTGCCAAGGGCGATGGGACAGTGCATGACAATATTGTTGTGTGCTAGGTTCAAAGAGAATTGTTTGCTATATGCATGCAAGTCCGCCCTGTTATTGTTCCTATTTCAAACCTTTTACACTGTTGAAGCGATCCGGATTGGCTTGCCATTCACGGGTTTGCTGCCTGGCATGCACCTGGCTTCGTGCTGGACTGCATGTACGCTGGCTTAGC…	925	S. mansoni	No	ITS_Sm1
				JKIN_071_Paired female 7	S. mansoni	No	NA	NA	NA	NA	Yes	>TGCGGAAGGATCATTAACATGAACCCAAAATATATAATGACGCATGCACCTGGCTTCGCGCTGGACTGCATGTACCCTGGCTTAGTGGAAATTCACCCTAGGCTTCAGTGGTTATTATTTTCTTGACCGGGGTACCTAGCCTGTCGTATGCCCTGATGGTGTTCTCGTGACTTTCGGGTTGCCTGATCTGCCAAGGGCGATGGGACAGTGCATGACAATATTGTTGTGTGCTAGGTTCAAAGAGAATTGTTTGCTATATGCATGCAAGTCCGCCCTGTTATTGTTCCTATTTCAAACCTTTTACACTGTTGAAGCGATCCGGATTGGCTTGCCATTCACGGGTTTGCTGCCTGGCATGCACCTGGCTTCGTGCTGGACTGCATGTACGCTGGCTTAGC…	925	S. mansoni	No	ITS_Sm1
				JKIN_071_Paired female 8	S. mansoni	No	NA	NA	NA	NA	Yes	>TGCGGAAGGATCATTAACATGAACCCAAAATATATAATGACGCATGCACCTGGCTTCGCGCTGGACTGCATGTACCCTGGCTTAGTGGAAATTCACCCTAGGCTTCAGTGGTTATTATTTTCTTGACCGGGGTACCTAGCCTGTCGTATGCCCTGATGGTGTTCTCGTGACTTTCGGGTTGCCTGATCTGCCAAGGGCGATGGGACAGTGCATGACAATATTGTTGTGTGCTAGGTTCAAAGAGAATTGTTTGCTATATGCATGCAAGTCCGCCCTGTTATTGTTCCTATTTCAAACCTTTTACACTGTTGAAGCGATCCGGATTGGCTTGCCATTCACGGGTTTGCTGCCTGGCATGCACCTGGCTTCGTGCTGGACTGCATGTACGCTGGCTTAGC…	925	S. mansoni	No	ITS_Sm1
				JKIN_071_Paired female 9	S. mansoni	No	NA	NA	NA	NA	Yes	>TGCGGAAGGATCATTAACATGAACCCAAAATATATAATGACGCATGCACCTGGCTTCGCGCTGGACTGCATGTACCCTGGCTTAGTGGAAATTCACCCTAGGCTTCAGTGGTTATTATTTTCTTGACCGGGGTACCTAGCCTGTCGTATGCCCTGATGGTGTTCTCGTGACTTTCGGGTTGCCTGATCTGCCAAGGGCGATGGGACAGTGCATGACAATATTGTTGTGTGCTAGGTTCAAAGAGAATTGTTTGCTATATGCATGCAAGTCCGCCCTGTTATTGTTCCTATTTCAAACCTTTTACACTGTTGAAGCGATCCGGATTGGCTTGCCATTCACGGGTTTGCTGCCTGGCATGCACCTGGCTTCGTGCTGGACTGCATGTACGCTGGCTTAGC…	925	S. mansoni	No	ITS_Sm1
				JKIN_071_Paired female 10	S. mansoni	No	NA	NA	NA	NA	Yes	>TGCGGAAGGATCATTAACATGAACCCAAAATATATAATGACGCATGCACCTGGCTTCGCGCTGGACTGCATGTACCCTGGCTTAGTGGAAATTCACCCTAGGCTTCAGTGGTTATTATTTTCTTGACCGGGGTACCTAGCCTGTCGTATGCCCTGATGGTGTTCTCGTGACTTTCGGGTTGCCTGATCTGCCAAGGGCGATGGGACAGTGCATGACAATATTGTTGTGTGCTAGGTTCAAAGAGAATTGTTTGCTATATGCATGCAAGTCCGCCCTGTTATTGTTCCTATTTCAAACCTTTTACACTGTTGAAGCGATCCGGATTGGCTTGCCATTCACGGGTTTGCTGCCTGGCATGCACCTGGCTTCGTGCTGGACTGCATGTACGCTGGCTTAGC…	925	S. mansoni	No	ITS_Sm1
				JKIN_071_Paired female 11	S. mansoni	No	NA	NA	NA	NA	Yes	>TGCGGAAGGATCATTAACATGAACCCAAAATATATAATGACGCATGCACCTGGCTTCGCGCTGGACTGCATGTACCCTGGCTTAGTGGAAATTCACCCTAGGCTTCAGTGGTTATTATTTTCTTGACCGGGGTACCTAGCCTGTCGTATGCCCTGATGGTGTTCTCGTGACTTTCGGGTTGCCTGATCTGCCAAGGGCGATGGGACAGTGCATGACAATATTGTTGTGTGCTAGGTTCAAAGAGAATTGTTTGCTATATGCATGCAAGTCCGCCCTGTTATTGTTCCTATTTCAAACCTTTTACACTGTTGAAGCGATCCGGATTGGCTTGCCATTCACGGGTTTGCTGCCTGGCATGCACCTGGCTTCGTGCTGGACTGCATGTACGCTGGCTTAGC…	925	S. mansoni	No	ITS_Sm1
				JKIN_071_Paired female 12	S. mansoni	No	NA	NA	NA	NA	Yes	>TGCGGAAGGATCATTAACATGAACCCAAAATATATAATGACGCATGCACCTGGCTTCGCGCTGGACTGCATGTACCCTGGCTTAGTGGAAATTCACCCTAGGCTTCAGTGGTTATTATTTTCTTGACCGGGGTACCTAGCCTGTCGTATGCCCTGATGGTGTTCTCGTGACTTTCGGGTTGCCTGATCTGCCAAGGGCGATGGGACAGTGCATGACAATATTGTTGTGTGCTAGGTTCAAAGAGAATTGTTTGCTATATGCATGCAAGTCCGCCCTGTTATTGTTCCTATTTCAAACCTTTTACACTGTTGAAGCGATCCGGATTGGCTTGCCATTCACGGGTTTGCTGCCTGGCATGCACCTGGCTTCGTGCTGGACTGCATGTACGCTGGCTTAGC…	925	S. mansoni	No	ITS_Sm1
				JKIN_071_Paired female 13	S. mansoni	No	NA	NA	NA	NA	Yes	>TGCGGAAGGATCATTAACATGAACCCAAAATATATAATGACGCATGCACCTGGCTTCGCGCTGGACTGCATGTACCCTGGCTTAGTGGAAATTCACCCTAGGCTTCAGTGGTTATTATTTTCTTGACCGGGGTACCTAGCCTGTCGTATGCCCTGATGGTGTTCTCGTGACTTTCGGGTTGCCTGATCTGCCAAGGGCGATGGGACAGTGCATGACAATATTGTTGTGTGCTAGGTTCAAAGAGAATTGTTTGCTATATGCATGCAAGTCCGCCCTGTTATTGTTCCTATTTCAAACCTTTTACACTGTTGAAGCGATCCGGATTGGCTTGCCATTCACGGGTTTGCTGCCTGGCATGCACCTGGCTTCGTGCTGGACTGCATGTACGCTGGCTTAGC…	925	S. mansoni	Yes (925)	ITS_Sm2
				JKIN_071_Paired female 14	S. mansoni	No	NA	NA	NA	NA	Yes	>TGCGGAAGGATCATTAACATGAACCCAAAATATATAATGACGCATGCACCTGGCTTCGCGCTGGACTGCATGTACCCTGGCTTAGTGGAAATTCACCCTAGGCTTCAGTGGTTATTATTTTCTTGACCGGGGTACCTAGCCTGTCGTATGCCCTGATGGTGTTCTCGTGACTTTCGGGTTGCCTGATCTGCCAAGGGCGATGGGACAGTGCATGACAATATTGTTGTGTGCTAGGTTCAAAGAGAATTGTTTGCTATATGCATGCAAGTCCGCCCTGTTATTGTTCCTATTTCAAACCTTTTACACTGTTGAAGCGATCCGGATTGGCTTGCCATTCACGGGTTTGCTGCCTGGCATGCACCTGGCTTCGTGCTGGACTGCATGTACGCTGGCTTAGC…	925	S. mansoni	No	ITS_Sm1
				JKIN_071_Paired female 15	S. mansoni	No	NA	NA	NA	NA	Yes	>TGCGGAAGGATCATTAACATGAACCCAAAATATATAATGACGCATGCACCTGGCTTCGCGCTGGACTGCATGTACCCTGGCTTAGTGGAAATTCACCCTAGGCTTCAGTGGTTATTATTTTCTTGACCGGGGTACCTAGCCTGTCGTATGCCCTGATGGTGTTCTCGTGACTTTCGGGTTGCCTGATCTGCCAAGGGCGATGGGACAGTGCATGACAATATTGTTGTGTGCTAGGTTCAAAGAGAATTGTTTGCTATATGCATGCAAGTCCGCCCTGTTATTGTTCCTATTTCAAACCTTTTACACTGTTGAAGCGATCCGGATTGGCTTGCCATTCACGGGTTTGCTGCCTGGCATGCACCTGGCTTCGTGCTGGACTGCATGTACGCTGGCTTAGC…	925	S. mansoni	No	ITS_Sm1
				JKIN_071_Paired female 16	S. mansoni	No	NA	NA	NA	NA	Yes	>TGCGGAAGGATCATTAACATGAACCCAAAATATATAATGACGCATGCACCTGGCTTCGCGCTGGACTGCATGTACCCTGGCTTAGTGGAAATTCACCCTAGGCTTCAGTGGTTATTATTTTCTTGACCGGGGTACCTAGCCTGTCGTATGCCCTGATGGTGTTCTCGTGACTTTCGGGTTGCCTGATCTGCCAAGGGCGATGGGACAGTGCATGACAATATTGTTGTGTGCTAGGTTCAAAGAGAATTGTTTGCTATATGCATGCAAGTCCGCCCTGTTATTGTTCCTATTTCAAACCTTTTACACTGTTGAAGCGATCCGGATTGGCTTGCCATTCACGGGTTTGCTGCCTGGCATGCACCTGGCTTCGTGCTGGACTGCATGTACGCTGGCTTAGC…	925	S. mansoni	No	ITS_Sm1
				JKIN_071_Paired female 17	S. mansoni	No	NA	NA	NA	NA	Yes	>TGCGGAAGGATCATTAACATGAACCCAAAATATATAATGACGCATGCACCTGGCTTCGCGCTGGACTGCATGTACCCTGGCTTAGTGGAAATTCACCCTAGGCTTCAGTGGTTATTATTTTCTTGACCGGGGTACCTAGCCTGTCGTATGCCCTGATGGTGTTCTCGTGACTTTCGGGTTGCCTGATCTGCCAAGGGCGATGGGACAGTGCATGACAATATTGTTGTGTGCTAGGTTCAAAGAGAATTGTTTGCTATATGCATGCAAGTCCGCCCTGTTATTGTTCCTATTTCAAACCTTTTACACTGTTGAAGCGATCCGGATTGGCTTGCCATTCACGGGTTTGCTGCCTGGCATGCACCTGGCTTCGTGCTGGACTGCATGTACGCTGGCTTAGC…	925	S. mansoni	No	ITS_Sm1
				JKIN_071_Paired female 18	S. mansoni	No	NA	NA	NA	NA	Yes	>TGCGGAAGGATCATTAACATGAACCCAAAATATATAATGACGCATGCACCTGGCTTCGCGCTGGACTGCATGTACCCTGGCTTAGTGGAAATTCACCCTAGGCTTCAGTGGTTATTATTTTCTTGACCGGGGTACCTAGCCTGTCGTATGCCCTGATGGTGTTCTCGTGACTTTCGGGTTGCCTGATCTGCCAAGGGCGATGGGACAGTGCATGACAATATTGTTGTGTGCTAGGTTCAAAGAGAATTGTTTGCTATATGCATGCAAGTCCGCCCTGTTATTGTTCCTATTTCAAACCTTTTACACTGTTGAAGCGATCCGGATTGGCTTGCCATTCACGGGTTTGCTGCCTGGCATGCACCTGGCTTCGTGCTGGACTGCATGTACGCTGGCTTAGC…	925	S. mansoni	No	ITS_Sm1
				JKIN_071_Paired female 19	S. mansoni	No	NA	NA	NA	NA	Yes	>TGCGGAAGGATCATTAACATGAACCCAAAATATATAATGACGCATGCACCTGGCTTCGCGCTGGACTGCATGTACCCTGGCTTAGTGGAAATTCACCCTAGGCTTCAGTGGTTATTATTTTCTTGACCGGGGTACCTAGCCTGTCGTATGCCCTGATGGTGTTCTCGTGACTTTCGGGTTGCCTGATCTGCCAAGGGCGATGGGACAGTGCATGACAATATTGTTGTGTGCTAGGTTCAAAGAGAATTGTTTGCTATATGCATGCAAGTCCGCCCTGTTATTGTTCCTATTTCAAACCTTTTACACTGTTGAAGCGATCCGGATTGGCTTGCCATTCACGGGTTTGCTGCCTGGCATGCACCTGGCTTCGTGCTGGACTGCATGTACGCTGGCTTAGC…	925	S. mansoni	No	ITS_Sm1
				JKIN_071_Paired female 20	S. mansoni	No	NA	NA	NA	NA	Yes	>TGCGGAAGGATCATTAACATGAACCCAAAATATATAATGACGCATGCACCTGGCTTCGCGCTGGACTGCATGTACCCTGGCTTAGTGGAAATTCACCCTAGGCTTCAGTGGTTATTATTTTCTTGACCGGGGTACCTAGCCTGTCGTATGCCCTGATGGTGTTCTCGTGACTTTCGGGTTGCCTGATCTGCCAAGGGCGATGGGACAGTGCATGACAATATTGTTGTGTGCTAGGTTCAAAGAGAATTGTTTGCTATATGCATGCAAGTCCGCCCTGTTATTGTTCCTATTTCAAACCTTTTACACTGTTGAAGCGATCCGGATTGGCTTGCCATTCACGGGTTTGCTGCCTGGCATGCACCTGGCTTCGTGCTGGACTGCATGTACGCTGGCTTAGC…	925	S. mansoni	No	ITS_Sm1
				JKIN_071_Paired female 21	S. mansoni	No	NA	NA	NA	NA	Yes	>TGCGGAAGGATCATTAACATGAACCCAAAATATATAATGACGCATGCACCTGGCTTCGCGCTGGACTGCATGTACCCTGGCTTAGTGGAAATTCACCCTAGGCTTCAGTGGTTATTATTTTCTTGACCGGGGTACCTAGCCTGTCGTATGCCCTGATGGTGTTCTCGTGACTTTCGGGTTGCCTGATCTGCCAAGGGCGATGGGACAGTGCATGACAATATTGTTGTGTGCTAGGTTCAAAGAGAATTGTTTGCTATATGCATGCAAGTCCGCCCTGTTATTGTTCCTATTTCAAACCTTTTACACTGTTGAAGCGATCCGGATTGGCTTGCCATTCACGGGTTTGCTGCCTGGCATGCACCTGGCTTCGTGCTGGACTGCATGTACGCTGGCTTAGC…	925	S. mansoni	No	ITS_Sm1
				JKIN_071_Paired female 22	S. mansoni	No	NA	NA	NA	NA	Yes	>TGCGGAAGGATCATTAACATGAACCCAAAATATATAATGACGCATGCACCTGGCTTCGCGCTGGACTGCATGTACCCTGGCTTAGTGGAAATTCACCCTAGGCTTCAGTGGTTATTATTTTCTTGACCGGGGTACCTAGCCTGTCGTATGCCCTGATGGTGTTCTCGTGACTTTCGGGTTGCCTGATCTGCCAAGGGCGATGGGACAGTGCATGACAATATTGTTGTGTGCTAGGTTCAAAGAGAATTGTTTGCTATATGCATGCAAGTCCGCCCTGTTATTGTTCCTATTTCAAACCTTTTACACTGTTGAAGCGATCCGGATTGGCTTGCCATTCACGGGTTTGCTGCCTGGCATGCACCTGGCTTCGTGCTGGACTGCATGTACGCTGGCTTAGC…	925	S. mansoni	No	ITS_Sm1
				JKIN_071_Paired female 23	S. mansoni	No	NA	NA	NA	NA	Yes	>TGCGGAAGGATCATTAACATGAACCCAAAATATATAATGACGCATGCACCTGGCTTCGCGCTGGACTGCATGTACCCTGGCTTAGTGGAAATTCACCCTAGGCTTCAGTGGTTATTATTTTCTTGACCGGGGTACCTAGCCTGTCGTATGCCCTGATGGTGTTCTCGTGACTTTCGGGTTGCCTGATCTGCCAAGGGCGATGGGACAGTGCATGACAATATTGTTGTGTGCTAGGTTCAAAGAGAATTGTTTGCTATATGCATGCAAGTCCGCCCTGTTATTGTTCCTATTTCAAACCTTTTACACTGTTGAAGCGATCCGGATTGGCTTGCCATTCACGGGTTTGCTGCCTGGCATGCACCTGGCTTCGTGCTGGACTGCATGTACGCTGGCTTAGC…	925	S. mansoni	No	ITS_Sm1
				JKIN_071_Female 1	S. mansoni	No	NA	NA	NA	NA	Yes	>TGCGGAAGGATCATTAACATGAACCCAAAATATATAATGACGCATGCACCTGGCTTCGCGCTGGACTGCATGTACCCTGGCTTAGTGGAAATTCACCCTAGGCTTCAGTGGTTATTATTTTCTTGACCGGGGTACCTAGCCTGTCGTATGCCCTGATGGTGTTCTCGTGACTTTCGGGTTGCCTGATCTGCCAAGGGCGATGGGACAGTGCATGACAATATTGTTGTGTGCTAGGTTCAAAGAGAATTGTTTGCTATATGCATGCAAGTCCGCCCTGTTATTGTTCCTATTTCAAACCTTTTACACTGTTGAAGCGATCCGGATTGGCTTGCCATTCACGGGTTTGCTGCCTGGCATGCACCTGGCTTCGTGCTGGACTGCATGTACGCTGGCTTAGC…	925	S. mansoni	No	ITS_Sm1
				JKIN_071_Female 2	S. mansoni	No	NA	NA	NA	NA	Yes	No readable sequence	NA	NA	NA	NA
JKIN_072	November	Guéo (4)	M. huberti	JKIN_072_Paired male 1	S. mansoni	No	NA	NA	NA	NA	Yes	>TGCGGAAGGATCATTAACATGAACCCAAAATATATAATGACGCATGCACCTGGCTTCGCGCTGGACTGCATGTACCCTGGCTTAGTGGAAATTCACCCTAGGCTTCAGTGGTTATTATTTTCTTGACCGGGGTACCTAGCCTGTCGTATGCCCTGATGGTGTTCTCGTGACTTTCGGGTTGCCTGATCTGCCAAGGGCGATGGGACAGTGCATGACAATATTGTTGTGTGCTAGGTTCAAAGAGAATTGTTTGCTATATGCATGCAAGTCCGCCCTGTTATTGTTCCTATTTCAAACCTTTTACACTGTTGAAGCGATCCGGATTGGCTTGCCATTCACGGGTTTGCTGCCTGGCATGCACCTGGCTTCGTGCTGGACTGCATGTACGCTGGCTTAGC…	925	S. mansoni	No	ITS_Sm1
				JKIN_072_Paired female 1	S. mansoni	No	NA	NA	NA	NA	Yes	>TGCGGAAGGATCATTAACATGAACCCAAAATATATAATGACGCATGCACCTGGCTTCGCGCTGGACTGCATGTACCCTGGCTTAGTGGAAATTCACCCTAGGCTTCAGTGGTTATTATTTTCTTGACCGGGGTACCTAGCCTGTCGTATGCCCTGATGGTGTTCTCGTGACTTTCGGGTTGCCTGATCTGCCAAGGGCGATGGGACAGTGCATGACAATATTGTTGTGTGCTAGGTTCAAAGAGAATTGTTTGCTATATGCATGCAAGTCCGCCCTGTTATTGTTCCTATTTCAAACCTTTTACACTGTTGAAGCGATCCGGATTGGCTTGCCATTCACGGGTTTGCTGCCTGGCATGCACCTGGCTTCGTGCTGGACTGCATGTACGCTGGCTTAGC…	925	S. mansoni	Yes (925)	ITS_Sm2
JKIN_074	November	Guéo (4)	M. huberti	JKIN_074_Paired male 1	S. mansoni	No	NA	NA	NA	NA	Yes	>TGCGGAAGGATCATTAACATGAACCCAAAATATATAATGACGCATGCACCTGGCTTCGCGCTGGACTGCATGTACCCTGGCTTAGTGGAAATTCACCCTAGGCTTCAGTGGTTATTATTTTCTTGACCGGGGTACCTAGCCTGTCGTATGCCCTGATGGTGTTCTCGTGACTTTCGGGTTGCCTGATCTGCCAAGGGCGATGGGACAGTGCATGACAATATTGTTGTGTGCTAGGTTCAAAGAGAATTGTTTGCTATATGCATGCAAGTCCGCCCTGTTATTGTTCCTATTTCAAACCTTTTACACTGTTGAAGCGATCCGGATTGGCTTGCCATTCACGGGTTTGCTGCCTGGCATGCACCTGGCTTCGTGCTGGACTGCATGTACGCTGGCTTAGC…	925	S. mansoni	No	ITS_Sm1
				JKIN_074_Paired male 2	S. mansoni	No	NA	NA	NA	NA	Yes	>TGCGGAAGGATCATTAACATGAACCCAAAATATATAATGACGCATGCACCTGGCTTCGCGCTGGACTGCATGTACCCTGGCTTAGTGGAAATTCACCCTAGGCTTCAGTGGTTATTATTTTCTTGACCGGGGTACCTAGCCTGTCGTATGCCCTGATGGTGTTCTCGTGACTTTCGGGTTGCCTGATCTGCCAAGGGCGATGGGACAGTGCATGACAATATTGTTGTGTGCTAGGTTCAAAGAGAATTGTTTGCTATATGCATGCAAGTCCGCCCTGTTATTGTTCCTATTTCAAACCTTTTACACTGTTGAAGCGATCCGGATTGGCTTGCCATTCACGGGTTTGCTGCCTGGCATGCACCTGGCTTCGTGCTGGACTGCATGTACGCTGGCTTAGC…	925	S. mansoni	No	ITS_Sm1
				JKIN_074_Male 1	S. mansoni	No	NA	NA	NA	NA	Yes	>TGCGGAAGGATCATTAACATGAACCCAAAATATATAATGACGCATGCACCTGGCTTCGCGCTGGACTGCATGTACCCTGGCTTAGTGGAAATTCACCCTAGGCTTCAGTGGTTATTATTTTCTTGACCGGGGTACCTAGCCTGTCGTATGCCCTGATGGTGTTCTCGTGACTTTCGGGTTGCCTGATCTGCCAAGGGCGATGGGACAGTGCATGACAATATTGTTGTGTGCTAGGTTCAAAGAGAATTGTTTGCTATATGCATGCAAGTCCGCCCTGTTATTGTTCCTATTTCAAACCTTTTACACTGTTGAAGCGATCCGGATTGGCTTGCCATTCACGGGTTTGCTGCCTGGCATGCACCTGGCTTCGTGCTGGACTGCATGTACGCTGGCTTAGC…	925	S. mansoni	No	ITS_Sm1
				JKIN_074_Male 2	S. mansoni	No	NA	NA	NA	NA	Yes	>TGCGGAAGGATCATTAACATGAACCCAAAATATATAATGACGCATGCACCTGGCTTCGCGCTGGACTGCATGTACCCTGGCTTAGTGGAAATTCACCCTAGGCTTCAGTGGTTATTATTTTCTTGACCGGGGTACCTAGCCTGTCGTATGCCCTGATGGTGTTCTCGTGACTTTCGGGTTGCCTGATCTGCCAAGGGCGATGGGACAGTGCATGACAATATTGTTGTGTGCTAGGTTCAAAGAGAATTGTTTGCTATATGCATGCAAGTCCGCCCTGTTATTGTTCCTATTTCAAACCTTTTACACTGTTGAAGCGATCCGGATTGGCTTGCCATTCACGGGTTTGCTGCCTGGCATGCACCTGGCTTCGTGCTGGACTGCATGTACGCTGGCTTAGC…	925	S. mansoni	No	ITS_Sm1
				JKIN_074_Male 3	S. mansoni	No	NA	NA	NA	NA	Yes	>TGCGGAAGGATCATTAACATGAACCCAAAATATATAATGACGCATGCACCTGGCTTCGCGCTGGACTGCATGTACCCTGGCTTAGTGGAAATTCACCCTAGGCTTCAGTGGTTATTATTTTCTTGACCGGGGTACCTAGCCTGTCGTATGCCCTGATGGTGTTCTCGTGACTTTCGGGTTGCCTGATCTGCCAAGGGCGATGGGACAGTGCATGACAATATTGTTGTGTGCTAGGTTCAAAGAGAATTGTTTGCTATATGCATGCAAGTCCGCCCTGTTATTGTTCCTATTTCAAACCTTTTACACTGTTGAAGCGATCCGGATTGGCTTGCCATTCACGGGTTTGCTGCCTGGCATGCACCTGGCTTCGTGCTGGACTGCATGTACGCTGGCTTAGC…	925	S. mansoni	No	ITS_Sm1
				JKIN_074_Male 4	S. mansoni	No	NA	NA	NA	NA	Yes	>TGCGGAAGGATCATTAACATGAACCCAAAATATATAATGACGCATGCACCTGGCTTCGCGCTGGACTGCATGTACCCTGGCTTAGTGGAAATTCACCCTAGGCTTCAGTGGTTATTATTTTCTTGACCGGGGTACCTAGCCTGTCGTATGCCCTGATGGTGTTCTCGTGACTTTCGGGTTGCCTGATCTGCCAAGGGCGATGGGACAGTGCATGACAATATTGTTGTGTGCTAGGTTCAAAGAGAATTGTTTGCTATATGCATGCAAGTCCGCCCTGTTATTGTTCCTATTTCAAACCTTTTACACTGTTGAAGCGATCCGGATTGGCTTGCCATTCACGGGTTTGCTGCCTGGCATGCACCTGGCTTCGTGCTGGACTGCATGTACGCTGGCTTAGC…	925	S. mansoni	No	ITS_Sm1
				JKIN_074_Male 5	S. mansoni	No	NA	NA	NA	NA	Yes	>TGCGGAAGGATCATTAACATGAACCCAAAATATATAATGACGCATGCACCTGGCTTCGCGCTGGACTGCATGTACCCTGGCTTAGTGGAAATTCACCCTAGGCTTCAGTGGTTATTATTTTCTTGACCGGGGTACCTAGCCTGTCGTATGCCCTGATGGTGTTCTCGTGACTTTCGGGTTGCCTGATCTGCCAAGGGCGATGGGACAGTGCATGACAATATTGTTGTGTGCTAGGTTCAAAGAGAATTGTTTGCTATATGCATGCAAGTCCGCCCTGTTATTGTTCCTATTTCAAACCTTTTACACTGTTGAAGCGATCCGGATTGGCTTGCCATTCACGGGTTTGCTGCCTGGCATGCACCTGGCTTCGTGCTGGACTGCATGTACGCTGGCTTAGC…	925	S. mansoni	No	ITS_Sm1
				JKIN_074_Male 6	S. mansoni	No	NA	NA	NA	NA	Yes	>TGCGGAAGGATCATTAACATGAACCCAAAATATATAATGACGCATGCACCTGGCTTCGCGCTGGACTGCATGTACCCTGGCTTAGTGGAAATTCACCCTAGGCTTCAGTGGTTATTATTTTCTTGACCGGGGTACCTAGCCTGTCGTATGCCCTGATGGTGTTCTCGTGACTTTCGGGTTGCCTGATCTGCCAAGGGCGATGGGACAGTGCATGACAATATTGTTGTGTGCTAGGTTCAAAGAGAATTGTTTGCTATATGCATGCAAGTCCGCCCTGTTATTGTTCCTATTTCAAACCTTTTACACTGTTGAAGCGATCCGGATTGGCTTGCCATTCACGGGTTTGCTGCCTGGCATGCACCTGGCTTCGTGCTGGACTGCATGTACGCTGGCTTAGC…	925	S. mansoni	No	ITS_Sm1
				JKIN_074_Male 7	S. mansoni	No	NA	NA	NA	NA	Yes	>TGCGGAAGGATCATTAACATGAACCCAAAATATATAATGACGCATGCACCCGGCTTCGCGCTGGACTGCATGTACCCTGGCTTAGTGGAAATTCACCCTAGGCTTCAGTGGTTATTATTTTCTTGACCGGGGTACCTAGCCTGTCGTATGCCCTGATGGTGTTCTCGTGACTTTCGGGTTGCCTGATCTGCCAAGGGCGATGGGACAGTGCATGACAATATTGTTGTGTGCTAGGTTCAAAGAGAATTGTTTGCTATATGCATGCAAGTCCGCCCTGTTATTGTTCCTATTTCAAACCTTTTACACTGTTGAAGCGATCCGGATTGGCTTGCCATTCACGGGTTTGCTGCCTGGCATGCACCTGGCTTCGTGCTGGACTGCATGTACGCTGGCTTAGC…	925	S. mansoni	No	ITS_Sm3
				JKIN_074_Male 8	S. mansoni	No	NA	NA	NA	NA	Yes	>TGCGGAAGGATCATTAACATGAACCCAAAATATATAATGACGCATGCACCCGGCTTCGCGCTGGACTGCATGTACCCTGGCTTAGTGGAAATTCACCCTAGGCTTCAGTGGTTATTATTTTCTTGACCGGGGTACCTAGCCTGTCGTATGCCCTGATGGTGTTCTCGTGACTTTCGGGTTGCCTGATCTGCCAAGGGCGATGGGACAGTGCATGACAATATTGTTGTGTGCTAGGTTCAAAGAGAATTGTTTGCTATATGCATGCAAGTCCGCCCTGTTATTGTTCCTATTTCAAACCTTTTACACTGTTGAAGCGATCCGGATTGGCTTGCCATTCACGGGTTTGCTGCCTGGCATGCACCTGGCTTCGTGCTGGACTGCATGTACGCTGGCTTAGC…	925	S. mansoni	No	ITS_Sm3
				JKIN_074_Male 9	S. mansoni	No	NA	NA	NA	NA	Yes	>TGCGGAAGGATCATTAACATGAACCCAAAATATATAATGACGCATGCACCCGGCTTCGCGCTGGACTGCATGTACCCTGGCTTAGTGGAAATTCACCCTAGGCTTCAGTGGTTATTATTTTCTTGACCGGGGTACCTAGCCTGTCGTATGCCCTGATGGTGTTCTCGTGACTTTCGGGTTGCCTGATCTGCCAAGGGCGATGGGACAGTGCATGACAATATTGTTGTGTGCTAGGTTCAAAGAGAATTGTTTGCTATATGCATGCAAGTCCGCCCTGTTATTGTTCCTATTTCAAACCTTTTACACTGTTGAAGCGATCCGGATTGGCTTGCCATTCACGGGTTTGCTGCCTGGCATGCACCTGGCTTCGTGCTGGACTGCATGTACGCTGGCTTAGC…	925	S. mansoni	No	ITS_Sm3
				JKIN_074_Male 10	S. mansoni	No	NA	NA	NA	NA	Yes	>TGCGGAAGGATCATTAACATGAACCCAAAATATATAATGACGCATGCACCTGGCTTCGCGCTGGACTGCATGTACCCTGGCTTAGTGGAAATTCACCCTAGGCTTCAGTGGTTATTATTTTCTTGACCGGGGTACCTAGCCTGTCGTATGCCCTGATGGTGTTCTCGTGACTTTCGGGTTGCCTGATCTGCCAAGGGCGATGGGACAGTGCATGACAATATTGTTGTGTGCTAGGTTCAAAGAGAATTGTTTGCTATATGCATGCAAGTCCGCCCTGTTATTGTTCCTATTTCAAACCTTTTACACTGTTGAAGCGATCCGGATTGGCTTGCCATTCACGGGTTTGCTGCCTGGCATGCACCTGGCTTCGTGCTGGACTGCATGTACGCTGGCTTAGC…	925	S. mansoni	No	ITS_Sm1
				JKIN_074_Male 11	S. mansoni	No	NA	NA	NA	NA	Yes	>TGCGGAAGGATCATTAACATGAACCCAAAATATATAATGACGCATGCACCTGGCTTCGCGCTGGACTGCATGTACCCTGGCTTAGTGGAAATTCACCCTAGGCTTCAGTGGTTATTATTTTCTTGACCGGGGTACCTAGCCTGTCGTATGCCCTGATGGTGTTCTCGTGACTTTCGGGTTGCCTGATCTGCCAAGGGCGATGGGACAGTGCATGACAATATTGTTGTGTGCTAGGTTCAAAGAGAATTGTTTGCTATATGCATGCAAGTCCGCCCTGTTATTGTTCCTATTTCAAACCTTTTACACTGTTGAAGCGATCCGGATTGGCTTGCCATTCACGGGTTTGCTGCCTGGCATGCACCTGGCTTCGTGCTGGACTGCATGTACGCTGGCTTAGC…	925	S. mansoni	No	ITS_Sm1
				JKIN_074_Male 12	S. mansoni	No	NA	NA	NA	NA	Yes	>TGCGGAAGGATCATTAACATGAACCCAAAATATATAATGACGCATGCACCTGGCTTCGCGCTGGACTGCATGTACCCTGGCTTAGTGGAAATTCACCCTAGGCTTCAGTGGTTATTATTTTCTTGACCGGGGTACCTAGCCTGTCGTATGCCCTGATGGTGTTCTCGTGACTTTCGGGTTGCCTGATCTGCCAAGGGCGATGGGACAGTGCATGACAATATTGTTGTGTGCTAGGTTCAAAGAGAATTGTTTGCTATATGCATGCAAGTCCGCCCTGTTATTGTTCCTATTTCAAACCTTTTACACTGTTGAAGCGATCCGGATTGGCTTGCCATTCACGGGTTTGCTGCCTGGCATGCACCTGGCTTCGTGCTGGACTGCATGTACGCTGGCTTAGC…	925	S. mansoni	No	ITS_Sm1
				JKIN_074_Male 13	S. mansoni	No	NA	NA	NA	NA	Yes	>TGCGGAAGGATCATTAACATGAACCCAAAATATATAATGACGCATGCACCTGGCTTCGCGCTGGACTGCATGTACCCTGGCTTAGTGGAAATTCACCCTAGGCTTCAGTGGTTATTATTTTCTTGACCGGGGTACCTAGCCTGTCGTATGCCCTGATGGTGTTCTCGTGACTTTCGGGTTGCCTGATCTGCCAAGGGCGATGGGACAGTGCATGACAATATTGTTGTGTGCTAGGTTCAAAGAGAATTGTTTGCTATATGCATGCAAGTCCGCCCTGTTATTGTTCCTATTTCAAACCTTTTACACTGTTGAAGCGATCCGGATTGGCTTGCCATTCACGGGTTTGCTGCCTGGCATGCACCTGGCTTCGTGCTGGACTGCATGTACGCTGGCTTAGC…	925	S. mansoni	No	ITS_Sm1
				JKIN_074_Male 14	S. mansoni	No	NA	NA	NA	NA	Yes	>TGCGGAAGGATCATTAACATGAACCCAAAATATATAATGACGCATGCACCTGGCTTCGCGCTGGACTGCATGTACCCTGGCTTAGTGGAAATTCACCCTAGGCTTCAGTGGTTATTATTTTCTTGACCGGGGTACCTAGCCTGTCGTATGCCCTGATGGTGTTCTCGTGACTTTCGGGTTGCCTGATCTGCCAAGGGCGATGGGACAGTGCATGACAATATTGTTGTGTGCTAGGTTCAAAGAGAATTGTTTGCTATATGCATGCAAGTCCGCCCTGTTATTGTTCCTATTTCAAACCTTTTACACTGTTGAAGCGATCCGGATTGGCTTGCCATTCACGGGTTTGCTGCCTGGCATGCACCTGGCTTCGTGCTGGACTGCATGTACGCTGGCTTAGC…	925	S. mansoni	No	ITS_Sm1
				JKIN_074_Male 15	S. mansoni	No	NA	NA	NA	NA	Yes	>TGCGGAAGGATCATTAACATGAACCCAAAATATATAATGACGCATGCACCTGGCTTCGCGCTGGACTGCATGTACCCTGGCTTAGTGGAAATTCACCCTAGGCTTCAGTGGTTATTATTTTCTTGACCGGGGTACCTAGCCTGTCGTATGCCCTGATGGTGTTCTCGTGACTTTCGGGTTGCCTGATCTGCCAAGGGCGATGGGACAGTGCATGACAATATTGTTGTGTGCTAGGTTCAAAGAGAATTGTTTGCTATATGCATGCAAGTCCGCCCTGTTATTGTTCCTATTTCAAACCTTTTACACTGTTGAAGCGATCCGGATTGGCTTGCCATTCACGGGTTTGCTGCCTGGCATGCACCTGGCTTCGTGCTGGACTGCATGTACGCTGGCTTAGC…	925	S. mansoni	No	ITS_Sm1
				JKIN_074_Male 16	S. mansoni	No	NA	NA	NA	NA	Yes	>TGCGGAAGGATCATTAACATGAACCCAAAATATATAATGACGCATGCACCTGGCTTCGCGCTGGACTGCATGTACCCTGGCTTAGTGGAAATTCACCCTAGGCTTCAGTGGTTATTATTTTCTTGACCGGGGTACCTAGCCTGTCGTATGCCCTGATGGTGTTCTCGTGACTTTCGGGTTGCCTGATCTGCCAAGGGCGATGGGACAGTGCATGACAATATTGTTGTGTGCTAGGTTCAAAGAGAATTGTTTGCTATATGCATGCAAGTCCGCCCTGTTATTGTTCCTATTTCAAACCTTTTACACTGTTGAAGCGATCCGGATTGGCTTGCCATTCACGGGTTTGCTGCCTGGCATGCACCTGGCTTCGTGCTGGACTGCATGTACGCTGGCTTAGC…	925	S. mansoni	No	ITS_Sm1
				JKIN_074_Male 17	S. mansoni	No	NA	NA	NA	NA	Yes	>TGCGGAAGGATCATTAACATGAACCCAAAATATATAATGACGCATGCACCTGGCTTCGCGCTGGACTGCATGTACCCTGGCTTAGTGGAAATTCACCCTAGGCTTCAGTGGTTATTATTTTCTTGACCGGGGTACCTAGCCTGTCGTATGCCCTGATGGTGTTCTCGTGACTTTCGGGTTGCCTGATCTGCCAAGGGCGATGGGACAGTGCATGACAATATTGTTGTGTGCTAGGTTCAAAGAGAATTGTTTGCTATATGCATGCAAGTCCGCCCTGTTATTGTTCCTATTTCAAACCTTTTACACTGTTGAAGCGATCCGGATTGGCTTGCCATTCACGGGTTTGCTGCCTGGCATGCACCTGGCTTCGTGCTGGACTGCATGTACGCTGGCTTAGC…	925	S. mansoni	No	ITS_Sm1
				JKIN_074_Paired female 1	S. mansoni	No	NA	NA	NA	NA	Yes	>TGCGGAAGGATCATTAACATGAACCCAAAATATATAATGACGCATGCACCTGGCTTCGCGCTGGACTGCATGTACCCTGGCTTAGTGGAAATTCACCCTAGGCTTCAGTGGTTATTATTTTCTTGACCGGGGTACCTAGCCTGTCGTATGCCCTGATGGTGTTCTCGTGACTTTCGGGTTGCCTGATCTGCCAAGGGCGATGGGACAGTGCATGACAATATTGTTGTGTGCTAGGTTCAAAGAGAATTGTTTGCTATATGCATGCAAGTCCGCCCTGTTATTGTTCCTATTTCAAACCTTTTACACTGTTGAAGCGATCCGGATTGGCTTGCCATTCACGGGTTTGCTGCCTGGCATGCACCTGGCTTCGTGCTGGACTGCATGTACGCTGGCTTAGC…	925	S. mansoni	No	ITS_Sm1
				JKIN_074_Paired female 2	S. mansoni	No	NA	NA	NA	NA	Yes	>TGCGGAAGGATCATTAACATGAACCCAAAATATATAATGACGCATGCACCTGGCTTCGCGCTGGACTGCATGTACCCTGGCTTAGTGGAAATTCACCCTAGGCTTCAGTGGTTATTATTTTCTTGACCGGGGTACCTAGCCTGTCGTATGCCCTGATGGTGTTCTCGTGACTTTCGGGTTGCCTGATCTGCCAAGGGCGATGGGACAGTGCATGACAATATTGTTGTGTGCTAGGTTCAAAGAGAATTGTTTGCTATATGCATGCAAGTCCGCCCTGTTATTGTTCCTATTTCAAACCTTTTACACTGTTGAAGCGATCCGGATTGGCTTGCCATTCACGGGTTTGCTGCCTGGCATGCACCTGGCTTCGTGCTGGACTGCATGTACGCTGGCTTAGC…	925	S. mansoni	No	ITS_Sm1
				JKIN_074_Female 1	S. mansoni	Yes	>GTTTTGATCCTTCCGGGTTTTGGTATAGTTAGACATATATGTATGAGTCTAAGGAATAAAGATTCGTCGTTTGGTTATTATGGATTGATTTGTGCTATGGCTTCTATAGTATGCTTAGGTAGAGTAGTATGGGGTCATCATATGTTTATGGTTGGCTTTGATTCGTTAACTGGAGTGTTTTTTAGTTCTATTACTATGATAATAGGTGTTCCTACTGGTATTAAGGTGTTTTCATGACTTTATATGTTGAATAGTTGCGGTATGCGGGTTTTAG	274	S. mansoni	Cox_Sm6	Yes	>TGCGGAAGGATCATTAACATGAACCCAAAATATATAATGACGCATGCACCTGGCTTCGCGCTGGACTGCATGTACCCTGGCTTAGTGGAAATTCACCCTAGGCTTCAGTGGTTATTATTTTCTTGACCGGGGTACCTAGCCTGTCGTATGCCCTGATGGTGTTCTCGTGACTTTCGGGTTGCCTGATCTGCCAAGGGCGATGGGACAGTGCATGACAATATTGTTGTGTGCTAGGTTCAAAGAGAATTGTTTGCTATATGCATGCAAGTCCGCCCTGTTATTGTTCCTATTTCAAACCTTTTACACTGTTGAAGCGATCCGGATTGGCTTGCCATTCACGGGTTTGCTGCCTGGCATGCACCTGGCTTCGTGCTGGACTGCATGTACGCTGGCTTAGC…	925	S. mansoni	No	ITS_Sm1
				JKIN_074_Female 2	S. mansoni	No	NA	NA	NA	NA	Yes	>TGCGGAAGGATCATTAACATGAACCCAAAATATATAATGACGCATGCACCTGGCTTCGCGCTGGACTGCATGTACCCTGGCTTAGTGGAAATTCACCCTAGGCTTCAGTGGTTATTATTTTCTTGACCGGGGTACCTAGCCTGTCGTATGCCCTGATGGTGTTCTCGTGACTTTCGGGTTGCCTGATCTGCCAAGGGCGATGGGACAGTGCATGACAATATTGTTGTGTGCTAGGTTCAAAGAGAATTGTTTGCTATATGCATGCAAGTCCGCCCTGTTATTGTTCCTATTTCAAACCTTTTACACTGTTGAAGCGATCCGGATTGGCTTGCCATTCACGGGTTTGCTGCCTGGCATGCACCTGGCTTCGTGCTGGACTGCATGTACGCTGGCTTAGC…	925	S. mansoni	No	ITS_Sm1
				JKIN_074_Female 3	S. mansoni	No	NA	NA	NA	NA	Yes	>TGCGGAAGGATCATTAACATGAACCCAAAATATATAATGACGCATGCACCTGGCTTCGCGCTGGACTGCATGTACCCTGGCTTAGTGGAAATTCACCCTAGGCTTCAGTGGTTATTATTTTCTTGACCGGGGTACCTAGCCTGTCGTATGCCCTGATGGTGTTCTCGTGACTTTCGGGTTGCCTGATCTGCCAAGGGCGATGGGACAGTGCATGACAATATTGTTGTGTGCTAGGTTCAAAGAGAATTGTTTGCTATATGCATGCAAGTCCGCCCTGTTATTGTTCCTATTTCAAACCTTTTACACTGTTGAAGCGATCCGGATTGGCTTGCCATTCACGGGTTTGCTGCCTGGCATGCACCTGGCTTCGTGCTGGACTGCATGTACGCTGGCTTAGC…	925	S. mansoni	No	ITS_Sm1
				JKIN_074_Female 4	S. mansoni	No	NA	NA	NA	NA	Yes	>TGCGGAAGGATCATTAACATGAACCCAAAATATATAATGACGCATGCACCTGGCTTCGCGCTGGACTGCATGTACCCTGGCTTAGTGGAAATTCACCCTAGGCTTCAGTGGTTATTATTTTCTTGACCGGGGTACCTAGCCTGTCGTATGCCCTGATGGTGTTCTCGTGACTTTCGGGTTGCCTGATCTGCCAAGGGCGATGGGACAGTGCATGACAATATTGTTGTGTGCTAGGTTCAAAGAGAATTGTTTGCTATATGCATGCAAGTCCGCCCTGTTATTGTTCCTATTTCAAACCTTTTACACTGTTGAAGCGATCCGGATTGGCTTGCCATTCACGGGTTTGCTGCCTGGCATGCACCTGGCTTCGTGCTGGACTGCATGTACGCTGGCTTAGC…	925	S. mansoni	No	ITS_Sm1
				JKIN_074_Female 5	S. mansoni	No	NA	NA	NA	NA	Yes	>TGCGGAAGGATCATTAACATGAACCCAAAATATATAATGACGCATGCACCTGGCTTCGCGCTGGACTGCATGTACCCTGGCTTAGTGGAAATTCACCCTAGGCTTCAGTGGTTATTATTTTCTTGACCGGGGTACCTAGCCTGTCGTATGCCCTGATGGTGTTCTCGTGACTTTCGGGTTGCCTGATCTGCCAAGGGCGATGGGACAGTGCATGACAATATTGTTGTGTGCTAGGTTCAAAGAGAATTGTTTGCTATATGCATGCAAGTCCGCCCTGTTATTGTTCCTATTTCAAACCTTTTACACTGTTGAAGCGATCCGGATTGGCTTGCCATTCACGGGTTTGCTGCCTGGCATGCACCTGGCTTCGTGCTGGACTGCATGTACGCTGGCTTAGC…	925	S. mansoni	No	ITS_Sm1
				JKIN_074_Female 6	S. mansoni	No	NA	NA	NA	NA	Yes	>TGCGGAAGGATCATTAACATGAACCCAAAATATATAATGACGCATGCACCTGGCTTCGCGCTGGACTGCATGTACCCTGGCTTAGTGGAAATTCACCCTAGGCTTCAGTGGTTATTATTTTCTTGACCGGGGTACCTAGCCTGTCGTATGCCCTGATGGTGTTCTCGTGACTTTCGGGTTGCCTGATCTGCCAAGGGCGATGGGACAGTGCATGACAATATTGTTGTGTGCTAGGTTCAAAGAGAATTGTTTGCTATATGCATGCAAGTCCGCCCTGTTATTGTTCCTATTTCAAACCTTTTACACTGTTGAAGCGATCCGGATTGGCTTGCCATTCACGGGTTTGCTGCCTGGCATGCACCTGGCTTCGTGCTGGACTGCATGTACGCTGGCTTAGC…	925	S. mansoni	No	ITS_Sm1
				JKIN_074_Female 7	S. mansoni	No	NA	NA	NA	NA	Yes	>TGCGGAAGGATCATTAACATGAACCCAAAATATATAATGACGCATGCACCTGGCTTCGCGCTGGACTGCATGTACCCTGGCTTAGTGGAAATTCACCCTAGGCTTCAGTGGTTATTATTTTCTTGACCGGGGTACCTAGCCTGTCGTATGCCCTGATGGTGTTCTCGTGACTTTCGGGTTGCCTGATCTGCCAAGGGCGATGGGACAGTGCATGACAATATTGTTGTGTGCTAGGTTCAAAGAGAATTGTTTGCTATATGCATGCAAGTCCGCCCTGTTATTGTTCCTATTTCAAACCTTTTACACTGTTGAAGCGATCCGGATTGGCTTGCCATTCACGGGTTTGCTGCCTGGCATGCACCTGGCTTCGTGCTGGACTGCATGTACGCTGGCTTAGC…	925	S. mansoni	No	ITS_Sm1
				JKIN_074_Female 8	S. mansoni	No	NA	NA	NA	NA	Yes	>TGCGGAAGGATCATTAACATGAACCCAAAATATATAATGACGCATGCACCTGGCTTCGCGCTGGACTGCATGTACCCTGGCTTAGTGGAAATTCACCCTAGGCTTCAGTGGTTATTATTTTCTTGACCGGGGTACCTAGCCTGTCGTATGCCCTGATGGTGTTCTCGTGACTTTCGGGTTGCCTGATCTGCCAAGGGCGATGGGACAGTGCATGACAATATTGTTGTGTGCTAGGTTCAAAGAGAATTGTTTGCTATATGCATGCAAGTCCGCCCTGTTATTGTTCCTATTTCAAACCTTTTACACTGTTGAAGCGATCCGGATTGGCTTGCCATTCACGGGTTTGCTGCCTGGCATGCACCTGGCTTCGTGCTGGACTGCATGTACGCTGGCTTAGC…	925	S. mansoni	No	ITS_Sm1
				JKIN_074_Female 9	S. mansoni	No	NA	NA	NA	NA	Yes	>TGCGGAAGGATCATTAACATGAACCCAAAATATATAATGACGCATGCACCTGGCTTCGCGCTGGACTGCATGTACCCTGGCTTAGTGGAAATTCACCCTAGGCTTCAGTGGTTATTATTTTCTTGACCGGGGTACCTAGCCTGTCGTATGCCCTGATGGTGTTCTCGTGACTTTCGGGTTGCCTGATCTGCCAAGGGCGATGGGACAGTGCATGACAATATTGTTGTGTGCTAGGTTCAAAGAGAATTGTTTGCTATATGCATGCAAGTCCGCCCTGTTATTGTTCCTATTTCAAACCTTTTACACTGTTGAAGCGATCCGGATTGGCTTGCCATTCACGGGTTTGCTGCCTGGCATGCACCTGGCTTCGTGCTGGACTGCATGTACGCTGGCTTAGC…	925	S. mansoni	No	ITS_Sm1
				JKIN_074_Female 10	S. mansoni	No	NA	NA	NA	NA	Yes	>TGCGGAAGGATCATTAACATGAACCCAAAATATATAATGACGCATGCACCTGGCTTCGCGCTGGACTGCATGTACCCTGGCTTAGTGGAAATTCACCCTAGGCTTCAGTGGTTATTATTTTCTTGACCGGGGTACCTAGCCTGTCGTATGCCCTGATGGTGTTCTCGTGACTTTCGGGTTGCCTGATCTGCCAAGGGCGATGGGACAGTGCATGACAATATTGTTGTGTGCTAGGTTCAAAGAGAATTGTTTGCTATATGCATGCAAGTCCGCCCTGTTATTGTTCCTATTTCAAACCTTTTACACTGTTGAAGCGATCCGGATTGGCTTGCCATTCACGGGTTTGCTGCCTGGCATGCACCTGGCTTCGTGCTGGACTGCATGTACGCTGGCTTAGC…	925	S. mansoni	No	ITS_Sm1
				JKIN_074_Female 11	S. mansoni	No	NA	NA	NA	NA	Yes	>TGCGGAAGGATCATTAACATGAACCCAAAATATATAATGACGCATGCACCTGGCTTCGCGCTGGACTGCATGTACCCTGGCTTAGTGGAAATTCACCCTAGGCTTCAGTGGTTATTATTTTCTTGACCGGGGTACCTAGCCTGTCGTATGCCCTGATGGTGTTCTCGTGACTTTCGGGTTGCCTGATCTGCCAAGGGCGATGGGACAGTGCATGACAATATTGTTGTGTGCTAGGTTCAAAGAGAATTGTTTGCTATATGCATGCAAGTCCGCCCTGTTATTGTTCCTATTTCAAACCTTTTACACTGTTGAAGCGATCCGGATTGGCTTGCCATTCACGGGTTTGCTGCCTGGCATGCACCTGGCTTCGTGCTGGACTGCATGTACGCTGGCTTAGC…	925	S. mansoni	No	ITS_Sm1
				JKIN_074_Female 12	S. mansoni	No	NA	NA	NA	NA	Yes	>TGCGGAAGGATCATTAACATGAACCCAAGATATATAATGACGCATGCACCTGGCTTCGCGCTGGACTGCATGTACCCTGGCTTAGTGGAAATTCACCCTAGGCTTCAGTGGTTATTATTTTCTTGACCGGGGTACCTAGCCTGTCGTATGCCCTGATGGTGTTCTCGTGACTTTCGGGTTGCCTGATCTGCCAAGGGCGATGGGACAGTGCATGACAATATTGTTGTGTGCTAGGTTCAAAGAGAATTGTTTGCTATATGCATGCAAGTCCGCCCTGTTATTGTTCCTATTTCAAACCTTTTACACTGTTGAAGCGATCCGGATTGGCTTGCCATTCACGGGTTTGCTGCCTGGCATGCACCTGGCTTCGTGCTGGACTGCATGTACGCTGGCTTAGC…	925	S. mansoni	No	ITS_Sm6
				JKIN_074_Female 13	S. mansoni	No	NA	NA	NA	NA	Yes	No readable sequence	NA	NA	No	NA
				JKIN_074_Female 14	S. mansoni	No	NA	NA	NA	NA	Yes	>TGCGGAAGGATCATTAACATGAACCCAAAATATATAATGACGCATGCACCTGGCTTCGCGCTGGACTGCATGTACCCTGGCTTAGTGGAAATTCACCCTAGGCTTCAGTGGTTATTATTTTCTTGACCGGGGTACCTAGCCTGTCGTATGCCCTGATGGTGTTCTCGTGACTTTCGGGTTGCCTGATCTGCCAAGGGCGATGGGACAGTGCATGACAATATTGTTGTGTGCTAGGTTCAAAGAGAATTGTTTGCTATATGCATGCAAGTCCGCCCTGTTATTGTTCCTATTTCAAACCTTTTACACTGTTGAAGCGATCCGGATTGGCTTGCCATTCACGGGTTTGCTGCCTGGCATGCACCTGGCTTCGTGCTGGACTGCATGTACGCTGGCTTAGC…	925	S. mansoni	No	ITS_Sm1
				JKIN_074_Female 15	S. mansoni	No	NA	NA	NA	NA	Yes	>TGCGGAAGGATCATTAACATGAACCCAAAATATATAATGACGCATGCACCTGGCTTCGCGCTGGACTGCATGTACCCTGGCTTAGTGGAAATTCACCCTAGGCTTCAGTGGTTATTATTTTCTTGACCGGGGTACCTAGCCTGTCGTATGCCCTGATGGTGTTCTCGTGACTTTCGGGTTGCCTGATCTGCCAAGGGCGATGGGACAGTGCATGACAATATTGTTGTGTGCTAGGTTCAAAGAGAATTGTTTGCTATATGCATGCAAGTCCGCCCTGTTATTGTTCCTATTTCAAACCTTTTACACTGTTGAAGCGATCCGGATTGGCTTGCCATTCACGGGTTTGCTGCCTGGCATGCACCTGGCTTCGTGCTGGACTGCATGTACGCTGGCTTAGC…	925	S. mansoni	No	ITS_Sm1
				JKIN_074_Female 16	S. mansoni	No	NA	NA	NA	NA	Yes	>TGCGGAAGGATCATTAACATGAACCCAAAATATATAATGACGCATGCACCTGGCTTCGCGCTGGACTGCATGTACCCTGGCTTAGTGGAAATTCACCCTAGGCTTCAGTGGTTATTATTTTCTTGACCGGGGTACCTAGCCTGTCGTATGCCCTGATGGTGTTCTCGTGACTTTCGGGTTGCCTGATCTGCCAAGGGCGATGGGACAGTGCATGACAATATTGTTGTGTGCTAGGTTCAAAGAGAATTGTTTGCTATATGCATGCAAGTCCGCCCTGTTATTGTTCCTATTTCAAACCTTTTACACTGTTGAAGCGATCCGGATTGGCTTGCCATTCACGGGTTTGCTGCCTGGCATGCACCTGGCTTCGTGCTGGACTGCATGTACGCTGGCTTAGC…	925	S. mansoni	No	ITS_Sm1
				JKIN_074_Female 17	S. mansoni	No	NA	NA	NA	NA	Yes	>TGCGGAAGGATCATTAACATGAACCCAAAATATATAATGACGCATGCACCCGGCTTCGCGCTGGACTGCATGTACCCTGGCTTAGTGGAAATTCACCCTAGGCTTCAGTGGTTATTATTTTCTTGACCGGGGTACCTAGCCTGTCGTATGCCCTGATGGTGTTCTCGTGACTTTCGGGTTGCCTGATCTGCCAAGGGCGATGGGACAGTGCATGACAATATTGTTGTGTGCTAGGTTCAAAGAGAATTGTTTGCTATATGCATGCAAGTCCGCCCTGTTATTGTTCCTATTTCAAACCTTTTACACTGTTGAAGCGATCCGGATTGGCTTGCCATTCACGGGTTTGCTGCCTGGCATGCACCTGGCTTCGTGCTGGACTGCATGTACGCTGGCTTAGC…	925	S. mansoni	No	ITS_Sm3
				JKIN_074_Female 18	S. mansoni	No	NA	NA	NA	NA	Yes	>TGCGGAAGGATCATTAACATGAACCCAAAATATATAATGACGCATGCACCTGGCTTCGCGCTGGACTGCATGTACCCTGGCTTAGTGGAAATTCACCCTAGGCTTCAGTGGTTATTATTTTCTTGACCGGGGTACCTAGCCTGTCGTATGCCCTGATGGTGTTCTCGTGACTTTCGGGTTGCCTGATCTGCCAAGGGCGATGGGACAGTGCATGACAATATTGTTGTGTGCTAGGTTCAAAGAGAATTGTTTGCTATATGCATGCAAGTCCGCCCTGTTATTGTTCCTATTTCAAACCTTTTACACTGTTGAAGCGATCCGGATTGGCTTGCCATTCACGGGTTTGCTGCCTGGCATGCACCTGGCTTCGTGCTGGACTGCATGTACGCTGGCTTAGC…	925	S. mansoni	No	ITS_Sm1
JKIN_077	November	Guéo (4)	M. huberti	JKIN_077_Paired male 1	S. mansoni	No	NA	NA	NA	NA	Yes	>TGCGGAAGGATCATTAACATGAACCCAAAATATATAATGACGCATGCACCTGGCTTCGCGCTGGACTGCATGTACCCTGGCTTAGTGGAAATTCACCCTAGGCTTCAGTGGTTATTATTTTCTTGACCGGGGTACCTAGCCTGTCGTATGCCCTGATGGTGTTCTCGTGACTTTCGGGTTGCCTGATCTGCCAAGGGCGATGGGACAGTGCATGACAATATTGTTGTGTGCTAGGTTCAAAGAGAATTGTTTGCTATATGCATGCAAGTCCGCCCTGTTATTGTTCCTATTTCAAACCTTTTACACTGTTGAAGCGATCCGGATTGGCTTGCCATTCACGGGTTTGCTGCCTGGCATGCACCTGGCTTCGTGCTGGACTGCATGTACGCTGGCTTAGC…	925	S. mansoni	No	ITS_Sm1
				JKIN_077_Paired male 2	S. mansoni	No	NA	NA	NA	NA	Yes	>TGCGGAAGGATCATTAACATGAACCCAAGATATATAATGACGCATGCACCTGGCTTCGCGCTGGACTGCATGTACCCTGGCTTAGTGGAAATTCACCCTAGGCTTCAGTGGTTATTATTTTCTTGACCGGGGTACCTAGCCTGTCGTATGCCCTGATGGTGTTCTCGTGACTTTCGGGTTGCCTGATCTGCCAAGGGCGATGGGACAGTGCATGACAATATTGTTGTGTGCTAGGTTCAAAGAGAATTGTTTGCTATATGCATGCAAGTCCGCCCTGTTATTGTTCCTATTTCAAACCTTTTACACTGTTGAAGCGATCCGGATTGGCTTGCCATTCACGGGTTTGCTGCCTGGCATGCACCTGGCTTCGTGCTGGACTGCATGTACGCTGGCTTAGC…	925	S. mansoni	No	ITS_Sm6
				JKIN_077_Paired male 3	S. mansoni	No	NA	NA	NA	NA	Yes	>TGCGGAAGGATCATTAACATGAACCCAAAATATATAATGACGCATGCACCTGGCTTCGCGCTGGACTGCATGTACCCTGGCTTAGTGGAAATTCACCCTAGGCTTCAGTGGTTATTATTTTCTTGACCGGGGTACCTAGCCTGTCGTATGCCCTGATGGTGTTCTCGTGACTTTCGGGTTGCCTGATCTGCCAAGGGCGATGGGACAGTGCATGACAATATTGTTGTGTGCTAGGTTCAAAGAGAATTGTTTGCTATATGCATGCAAGTCCGCCCTGTTATTGTTCCTATTTCAAACCTTTTACACTGTTGAAGCGATCCGGATTGGCTTGCCATTCACGGGTTTGCTGCCTGGCATGCACCTGGCTTCGTGCTGGACTGCATGTACGCTGGCTTAGC…	925	S. mansoni	No	ITS_Sm1
				JKIN_077_Paired male 4	S. mansoni	No	NA	NA	NA	NA	Yes	>TGCGGAAGGATCATTAACATGAACCCAAAATATATAATGACGCATGCACCTGGCTTCGCGCTGGACTGCATGTACCCTGGCTTAGTGGAAATTCACCCTAGGCTTCAGTGGTTATTATTTTCTTGACCGGGGTACCTAGCCTGTCGTATGCCCTGATGGTGTTCTCGTGACTTTCGGGTTGCCTGATCTGCCAAGGGCGATGGGACAGTGCATGACAATATTGTTGTGTGCTAGGTTCAAAGAGAATTGTTTGCTATATGCATGCAAGTCCGCCCTGTTATTGTTCCTATTTCAAACCTTTTACACTGTTGAAGCGATCCGGATTGGCTTGCCATTCACGGGTTTGCTGCCTGGCATGCACCTGGCTTCGTGCTGGACTGCATGTACGCTGGCTTAGC…	925	S. mansoni	No	ITS_Sm1
				JKIN_077_Male 1	S. mansoni	No	NA	NA	NA	NA	Yes	>TGCGGAAGGATCATTAACATGAACCCAAAATATATAATGACGCATGCACCTGGCTTCGCGCTGGACTGCATGTACCCTGGCTTAGTGGAAATTCACCCTAGGCTTCAGTGGTTATTATTTTCTTGACCGGGGTACCTAGCCTGTCGTATGCCCTGATGGTGTTCTCGTGACTTTCGGGTTGCCTGATCTGCCAAGGGCGATGGGACAGTGCATGACAATATTGTTGTGTGCTAGGTTCAAAGAGAATTGTTTGCTATATGCATGCAAGTCCGCCCTGTTATTGTTCCTATTTCAAACCTTTTACACTGTTGAAGCGATCCGGATTGGCTTGCCATTCACGGGTTTGCTGCCTGGCATGCACCTGGCTTCGTGCTGGACTGCATGTACGCTGGCTTAGC…	925	S. mansoni	No	ITS_Sm1
				JKIN_077_Paired female 1	S. mansoni	No	NA	NA	NA	NA	Yes	>TGCGGAAGGATCATTAACATGAACCCAAAATATATAATGACGCATGCACCTGGCTTCGCGCTGGACTGCATGTACCCTGGCTTAGTGGAAATTCACCCTAGGCTTCAGTGGTTATTATTTTCTTGACCGGGGTACCTAGCCTGTCGTATGCCCTGATGGTGTTCTCGTGACTTTCGGGTTGCCTGATCTGCCAAGGGCGATGGGACAGTGCATGACAATATTGTTGTGTGCTAGGTTCAAAGAGAATTGTTTGCTATATGCATGCAAGTCCGCCCTGTTATTGTTCCTATTTCAAACCTTTTACACTGTTGAAGCGATCCGGATTGGCTTGCCATTCACGGGTTTGCTGCCTGGCATGCACCTGGCTTCGTGCTGGACTGCATGTACGCTGGCTTAGC…	925	S. mansoni	No	ITS_Sm1
				JKIN_077_Paired female 2	S. mansoni	No	NA	NA	NA	NA	Yes	No readable sequence	NA	NA	NA	NA
				JKIN_077_Paired female 3	S. mansoni	No	NA	NA	NA	NA	Yes	>TGCGGAAGGATCATTAACATGAACCCAAAATATATAATGACGCATGCACCTGGCTTCGCGCTGGACTGCATGTACCCTGGCTTAGTGGAAATTCACCCTAGGCTTCAGTGGTTATTATTTTCTTGACCGGGGTACCTAGCCTGTCGTATGCCCTGATGGTGTTCTCGTGACTTTCGGGTTGCCTGATCTGCCAAGGGCGATGGGACAGTGCATGACAATATTGTTGTGTGCTAGGTTCAAAGAGAATTGTTTGCTATATGCATGCAAGTCCGCCCTGTTATTGTTCCTATTTCAAACCTTTTACACTGTTGAAGCGATCCGGATTGGCTTGCCATTCACGGGTTTGCTGCCTGGCATGCACCTGGCTTCGTGCTGGACTGCATGTACGCTGGCTTAGC…	925	S. mansoni	No	ITS_Sm1
				JKIN_077_Paired female 4	S. mansoni	No	NA	NA	NA	NA	Yes	>TGCGGAAGGATCATTAACATGAACCCAAAATATATAATGACGCATGCACCTGGCTTCGCGCTGGACTGCATGTACCCTGGCTTAGTGGAAATTCACCCTAGGCTTCAGTGGTTATTATTTTCTTGACCGGGGTACCTAGCCTGTCGTATGCCCTGATGGTGTTCTCGTGACTTTCGGGTTGCCTGATCTGCCAAGGGCGATGGGACAGTGCATGACAATATTGTTGTGTGCTAGGTTCAAAGAGAATTGTTTGCTATATGCATGCAAGTCCGCCCTGTTATTGTTCCTATTTCAAACCTTTTACACTGTTGAAGCGATCCGGATTGGCTTGCCATTCACGGGTTTGCTGCCTGGCATGCACCTGGCTTCGTGCTGGACTGCATGTACGCTGGCTTAGC…	925	S. mansoni	No	ITS_Sm1
				JKIN_077_Female 1	S. mansoni	No	NA	NA	NA	NA	Yes	>TGCGGAAGGATCATTAACATGAACCCAAAATATATAATGACGCATGCACCTGGCTTCGCGCTGGACTGCATGTACCCTGGCTTAGTGGAAATTCACCCTAGGCTTCAGTGGTTATTATTTTCTTGACCGGGGTACCTAGCCTGTCGTATGCCCTGATGGTGTTCTCGTGACTTTCGGGTTGCCTGATCTGCCAAGGGCGATGGGACAGTGCATGACAATATTGTTGTGTGCTAGGTTCAAAGAGAATTGTTTGCTATATGCATGCAAGTCCGCCCTGTTATTGTTCCTATTTCAAACCTTTTACACTGTTGAAGCGATCCGGATTGGCTTGCCATTCACGGGTTTGCTGCCTGGCATGCACCTGGCTTCGTGCTGGACTGCATGTACGCTGGCTTAGC…	925	S. mansoni	No	ITS_Sm1
JKIN_0180	February	Temeye_Soubalo (1d)	M. huberti	JKIN_0180_Paired male 1	S. mansoni	Yes	>GTTTTGATCCTTCCGGGTTTTGGTATAGTTAGACATATATGTATGAGTCTAAGGAATAAAGATTCGTCGTTTGGTTACTATGGATTGATTTGTGCTATGGCTTCTATAGTATGCTTAGGTAGAGTAGTATGGGGTCATCATATGTTTATGGTTGGCTTTGATTCGTTAACTGGAGTGTTTTTTAGTTCTATTACTATGATAATAGGTGTTCCTACTGGTATTAAGGTGTTTTCATGACTTTATATGTTGAATAGTTGCGGTATGCGGGTTTTAG	274	S. mansoni	Cox_Sm1	Yes	>TGCGGAAGGATCATTAACATGAACCCAAAATATATAATGACGCATGCACCTGGCTTCGCGCTGGACTGCATGTACCCTGGCTTAGTGGAAATTCACCCTAGGCTTCAGTGGTTATTATTTTCTTGACCGGGGTACCTAGCCTGTCGTATGCCCTGATGGTGTTCTCGTGACTTTCGGGTTGCCTGATCTGCCAAGGGCGATGGGACAGTGCATGACAATATTGTTGTGTGCTAGGTTCAAAGAGAATTGTTTGCTATATGCATGCAAGTCCGCCCTGTTATTGTTCCTATTTCAAACCTTTTACACTGTTGAAGCGATCCGGATTGGCTTGCCATTCACGGGTTTGCTGCCTGGCATGCACCTGGCTTCGTGCTGGACTGCATGTACGCTGGCTTAGC…	925	S. mansoni	No	ITS_Sm1
				JKIN_0180_Paired female 1	S. mansoni	Yes	>GTTTTGATCCTTCCGGGTTTTGGTATAGTTAGACATATATGTATGAGTCTAAGGAATAAAGATTCGTCGTTTGGTTATTATGGATTGATTTGCGCTATGGCTTCCATAGTATGCTTAGGTAGAGTAGTATGGGGTCATCATATGTTTATGGTTGGCTTTGATTCGTTAACTGGAGTGTTTTTTAGTTCTATTACTATGATAATAGGTGTTCCTACTGGTATTAAGGTGTTTTCATGACTTTATATGTTGAATAGTTGTGGTATGCGGGTTTTAG	274	S. mansoni	Cox_Sm3	Yes	>TGCGGAAGGATCATTAACATGAACCCAAAATATATAATGACGCATGCACCTGGCTTCGCGCTGGACTGCATGTACCCTGGCTTAGTGGAAATTCACCCTAGGCTTCAGTGGTTATTATTTTCTTGACCGGGGTACCTAGCCTGTCGTATGCCCTGATGGTGTTCTCGTGACTTTCGGGTTGCCTGATCTGCCAAGGGCGATGGGACAGTGCATGACAATATTGTTGTGTGCTAGGTTCAAAGAGAATTGTTTGCTATATGCATGCAAGTCCGCCCTGTTATTGTTCCTATTTCAAACCTTTTACACTGTTGAAGCGATCCGGATTGGCTTGCCATTCACGGGTTTGCTGCCTGGCATGCACCTGGCTTCGTGCTGGACTGCATGTACGCTGGCTTAGC…	925	S. mansoni	No	ITS_Sm1
JKIN_0197	February	Temeye_Soubalo (1d)	M. huberti	JKIN_0197_Paired male 1	S. mansoni	Yes	>GTTTTGATCCTTCCGGGTTTTGGTATAGTTAGACATATATGTATGAGTCTAAGGAATAAAGATTCGTCGTTTGGTTATTATGGATTGATTTGTGCTATGGCTTCTATAGTATGCTTAGGTAGAGTAGTATGGGGTCATCATATGTTTATGGTTGGCTTTGATTCGTTAACTGGAGTGTTTTTTAGTTCTATTACTATGATAATAGGTGTTCCTACTGGTATTAAGGTGTTTTCATGACTTTATATGTTGAATAGTTGCGGTATGCGGGTTTTAG	274	S. mansoni	Cox_Sm6	Yes	>TGCGGAAGGATCATTAACATGAACCCAAAATATATAATGACGCATGCACCTGGCTTCGCGCTGGACTGCATGTACCCTGGCTTAGTGGAAATTCACCCTAGGCTTCAGTGGTTATTATTTTCTTGACCGGGGTACCTAGCCTGTCGTATGCCCTGATGGTGTTCTCGTGACTTTCGGGTTGCCTGATCTGCCAAGGGCGATGGGACAGTGCATGACAATATTGTTGTGTGCTAGGTTCAAAGAGAATTGTTTGCTATATGCATGCAAGTCCGCCCTGTTATTGTTCCTATTTCAAACCTTTTACACTGTTGAAGCGATCCGGATTGGCTTGCCATTCACGGGTTTGCTGCCTGGCATGCACCTGGCTTCGTGCTGGACTGCATGTACGCTGGCTTAGC…	925	S. mansoni	No	ITS_Sm1
				JKIN_0197_Paired female 1	S. bovis	Yes	>TTTTTTGGTCATCCTGAGGTGTATGTTTTGATTCTGCCAGGATTTGGTATAGTTAGTCATATATGTATGAGAATTAGTAATAATGATTCATCGTTTGGATATTATGGATTAATTTGTGCTATGGCTTCAATAGTTTGTTTAGGTAGTGTAGTTTGGGCTCACCACATGTTTATGGTTGGTTTGGATTATTTGACAGCTATATTTTTTAGTTCTGTGACTATGATTATAGGGATTCCTACGGGTATAAAGG	250	S. bovis	Cox_Sb4	Yes	>GAACCTGCGGAAGGATCATTATCATAACCCAAAAATATATAATGATGCATGCACCTGGCTTCTTGCTGGGCTGTATGTACCCTGGCTTGGTGGTTATTACCCTAGGCTTCAGTGGTTGATATTTTCTTGACCGGGGTACCTAGCCTGTCGTATGCCCTGATGGTGTTCTCGTAACTTTCGGGTTGCCTGATCTGCCAAGGGCGATGGGACAGTGCATGACGCTATTGTTGTGTGCTAGGTTCAAAGAGAATTGTATGCTATATGCATGCAAATCCGCCCCGTTATTGTTCCTATTTCAAACTTTTACACTGTTGAAGCGATCCGGTTTGGCTTGCCATTCACGGGTTTGCTGCCTGGCATGCACCTGGCTTCGTGCTGGACTGCATGTACGCTGGCTT…	932	S. bovis	No	ITS_Sb1
JKIN_0289	August	Temeye_Canal-Sall (1a)	M. huberti	JKIN_0289_Male 1	S. mansoni	No	NA	NA	NA	NA	Yes	>TGCGGAAGGATCATTAACATGAACCCAAAATATATAATGACGCATGCACCTGGCTTCGCGCTGGACTGCATGTACCCTGGCTTAGTGGAAATTCACCCTAGGCTTCAGTGGTTATTATTTTCTTGACCGGGGTACCTAGCCTGTCGTATGCCCTGATGGTGTTCTCGTGACTTTCGGGTTGCCTGATCTGCCAAGGGCGATGGGACAGTGCATGACAATATTGTTGTGTGCTAGGTTCAAAGAGAATTGTTTGCTATATGCATGCAAGTCCGCCCTGTTATTGTTCCTATTTCAAACCTTTTACACTGTTGAAGCGATCCGGATTGGCTTGCCATTCACGGGTTTGCTGCCTGGCATGCACCTGGCTTCGTGCTGGACTGCATGTACGCTGGCTTAGC…	925	S. mansoni	No	ITS_Sm1
				JKIN_0289_Male 2	S. mansoni	No	NA	NA	NA	NA	Yes	>TGCGGAAGGATCATTAACATGAACCCAAAATATATAATGACGCATGCACCCGGCTTCGCGCTGGACTGCATGTACCCTGGCTTAGTGGAAATTCACCCTAGGCTTCAGTGGTTATTATTTTCTTGACCGGGGTACCTAGCCTGTCGTATGCCCTGATGGTGTTCTCGTGACTTTCGGGTTGCCTGATCTGCCAAGGGCGATGGGACAGTGCATGACAATATTGTTGTGTGCTAGGTTCAAAGAGAATTGTTTGCTATATGCATGCAAGTCCGCCCTGTTATTGTTCCTATTTCAAACCTTTTACACTGTTGAAGCGATCCGGATTGGCTTGCCATTCACGGGTTTGCTGCCTGGCATGCACCTGGCTTCGTGCTGGACTGCATGTACGCTGGCTTAGC…	925	S. mansoni	No	ITS_Sm3
				JKIN_0289_Male 3	S. mansoni	No	NA	NA	NA	NA	Yes	>TGCGGAAGGATCATTAACATGAACCCAAAATATATAATGACGCATGCACCCGGCTTCGCGCTGGACTGCATGTACCCTGGCTTAGTGGAAATTCACCCTAGGCTTCAGTGGTTATTATTTTCTTGACCGGGGTACCTAGCCTGTCGTATGCCCTGATGGTGTTCTCGTGACTTTCGGGTTGCCTGATCTGCCAAGGGCGATGGGACAGTGCATGACAATATTGTTGTGTGCTAGGTTCAAAGAGAATTGTTTGCTATATGCATGCAAGTCCGCCCTGTTATTGTTCCTATTTCAAACCTTTTACACTGTTGAAGCGATCCGGATTGGCTTGCCATTCACGGGTTTGCTGCCTGGCATGCACCTGGCTTCGTGCTGGACTGCATGTACGCTGGCTTAGC…	925	S. mansoni	No	ITS_Sm3
				JKIN_0289_Male 4	S. mansoni	No	NA	NA	NA	NA	Yes	>TGCGGAAGGATCATTAACATGAACCCAAAATATATAATGACGCATGCACCTGGCTTCGCGCTGGACTGCATGTACCCTGGCTTAGTGGAAATTCACCCTAGGCTTCAGTGGTTATTATTTTCTTGACCGGGGTACCTAGCCTGTCGTATGCCCTGATGGTGTTCTCGTGACTTTCGGGTTGCCTGATCTGCCAAGGGCGATGGGACAGTGCATGACAATATTGTTGTGTGCTAGGTTCAAAGAGAATTGTTTGCTATATGCATGCAAGTCCGCCCTGTTATTGTTCCTATTTCAAACCTTTTACACTGTTGAAGCGATCCGGATTGGCTTGCCATTCACGGGTTTGCTGCCTGGCATGCACCTGGCTTCGTGCTGGACTGCATGTACGCTGGCTTAGC…	925	S. mansoni	No	ITS_Sm1
				JKIN_0289_Male 5	S. mansoni	No	NA	NA	NA	NA	Yes	>TGCGGAAGGATCATTAACATGAACCCAAAATATATAATGACGCATGCACCCGGCTTCGCGCTGGACTGCATGTACCCTGGCTTAGTGGAAATTCACCCTAGGCTTCAGTGGTTATTATTTTCTTGACCGGGGTACCTAGCCTGTCGTATGCCCTGATGGTGTTCTCGTGACTTTCGGGTTGCCTGATCTGCCAAGGGCGATGGGACAGTGCATGACAATATTGTTGTGTGCTAGGTTCAAAGAGAATTGTTTGCTATATGCATGCAAGTCCGCCCTGTTATTGTTCCTATTTCAAACCTTTTACACTGTTGAAGCGATCCGGATTGGCTTGCCATTCACGGGTTTGCTGCCTGGCATGCACCTGGCTTCGTGCTGGACTGCATGTACGCTGGCTTAGC…	925	S. mansoni	No	ITS_Sm3
				JKIN_0289_Male 6	S. mansoni	No	NA	NA	NA	NA	Yes	>TGCGGAAGGATCATTAACATGAACCCAAAATATATAATGACGCATGCACCTGGCTTCGCGCTGGACTGCATGTACCCTGGCTTAGTGGAAATTCACCCTAGGCTTCAGTGGTTATTATTTTCTTGACCGGGGTACCTAGCCTGTCGTATGCCCTGATGGTGTTCTCGTGACTTTCGGGTTGCCTGATCTGCCAAGGGCGATGGGACAGTGCATGACAATATTGTTGTGTGCTAGGTTCAAAGAGAATTGTTTGCTATATGCATGCAAGTCCGCCCTGTTATTGTTCCTATTTCAAACCTTTTACACTGTTGAAGCGATCCGGATTGGCTTGCCATTCACGGGTTTGCTGCCTGGCATGCACCTGGCTTCGTGCTGGACTGCATGTACGCTGGCTTAGC…	925	S. mansoni	No	ITS_Sm1
				JKIN_0289_Male 7	S. mansoni	No	NA	NA	NA	NA	Yes	>TGCGGAAGGATCATTAACATGAACCCAAAATATATAATGACGCATGCACCCGGCTTCGCGCTGGACTGCATGTACCCTGGCTTAGTGGAAATTCACCCTAGGCTTCAGTGGTTATTATTTTCTTGACCGGGGTACCTAGCCTGTCGTATGCCCTGATGGTGTTCTCGTGACTTTCGGGTTGCCTGATCTGCCAAGGGCGATGGGACAGTGCATGACAATATTGTTGTGTGCTAGGTTCAAAGAGAATTGTTTGCTATATGCATGCAAGTCCGCCCTGTTATTGTTCCTATTTCAAACCTTTTACACTGTTGAAGCGATCCGGATTGGCTTGCCATTCACGGGTTTGCTGCCTGGCATGCACCTGGCTTCGTGCTGGACTGCATGTACGCTGGCTTAGC…	925	S. mansoni	No	ITS_Sm3
				JKIN_0289_Male 8	S. mansoni	No	NA	NA	NA	NA	Yes	>TGCGGAAGGATCATTAACATGAACCCAAAATATATAATGACGCATGCACCCGGCTTCGCGCTGGACTGCATGTACCCTGGCTTAGTGGAAATTCACCCTAGGCTTCAGTGGTTATTATTTTCTTGACCGGGGTACCTAGCCTGTCGTATGCCCTGATGGTGTTCTCGTGACTTTCGGGTTGCCTGATCTGCCAAGGGCGATGGGACAGTGCATGACAATATTGTTGTGTGCTAGGTTCAAAGAGAATTGTTTGCTATATGCATGCAAGTCCGCCCTGTTATTGTTCCTATTTCAAACCTTTTACACTGTTGAAGCGATCCGGATTGGCTTGCCATTCACGGGTTTGCTGCCTGGCATGCACCTGGCTTCGTGCTGGACTGCATGTACGCTGGCTTAGC…	925	S. mansoni	No	ITS_Sm3
				JKIN_0289_Male 9	S. mansoni	No	NA	NA	NA	NA	Yes	>TGCGGAAGGATCATTAACATGAACCCAAAATATATAATGACGCATGCACCTGGCTTCGCGCTGGACTGCATGTACCCTGGCTTAGTGGAAATTCACCCTAGGCTTCAGTGGTTATTATTTTCTTGACCGGGGTACCTAGCCTGTCGTATGCCCTGATGGTGTTCTCGTGACTTTCGGGTTGCCTGATCTGCCAAGGGCGATGGGACAGTGCATGACAATATTGTTGTGTGCTAGGTTCAAAGAGAATTGTTTGCTATATGCATGCAAGTCCGCCCTGTTATTGTTCCTATTTCAAACCTTTTACACTGTTGAAGCGATCCGGATTGGCTTGCCATTCACGGGTTTGCTGCCTGGCATGCACCTGGCTTCGTGCTGGACTGCATGTACGCTGGCTTAGC…	925	S. mansoni	No	ITS_Sm1
				JKIN_0289_Male 10	S. mansoni	No	NA	NA	NA	NA	Yes	>TGCGGAAGGATCATTAACATGAACCCAAAATATATAATGACGCATGCACCTGGCTTCGCGCTGGACTGCATGTACCCTGGCTTAGTGGAAATTCACCCTAGGCTTCAGTGGTTATTATTTTCTTGACCGGGGTACCTAGCCTGTCGTATGCCCTGATGGTGTTCTCGTGACTTTCGGGTTGCCTGATCTGCCAAGGGCGATGGGACAGTGCATGACAATATTGTTGTGTGCTAGGTTCAAAGAGAATTGTTTGCTATATGCATGCAAGTCCGCCCTGTTATTGTTCCTATTTCAAACCTTTTACACTGTTGAAGCGATCCGGATTGGCTTGCCATTCACGGGTTTGCTGCCTGGCATGCACCTGGCTTCGTGCTGGACTGCATGTACGCTGGCTTAGC…	925	S. mansoni	No	ITS_Sm1
				JKIN_0289_Male 11	S. mansoni	No	NA	NA	NA	NA	Yes	>TGCGGAAGGATCATTAACATGAACCCAAAATATATAATGACGCATGCACCTGGCTTCGCGCTGGACTGCATGTACCCTGGCTTAGTGGAAATTCACCCTAGGCTTCAGTGGTTATTATTTTCTTGACCGGGGTACCTAGCCTGTCGTATGCCCTGATGGTGTTCTCGTGACTTTCGGGTTGCCTGATCTGCCAAGGGCGATGGGACAGTGCATGACAATATTGTTGTGTGCTAGGTTCAAAGAGAATTGTTTGCTATATGCATGCAAGTCCGCCCTGTTATTGTTCCTATTTCAAACCTTTTACACTGTTGAAGCGATCCGGATTGGCTTGCCATTCACGGGTTTGCTGCCTGGCATGCACCTGGCTTCGTGCTGGACTGCATGTACGCTGGCTTAGC…	925	S. mansoni	No	ITS_Sm1
				JKIN_0289_Male 12	S. mansoni	No	NA	NA	NA	NA	Yes	>TGCGGAAGGATCATTAACATGAACCCAAAATATATAATGACGCATGCACCTGGCTTCGCGCTGGACTGCATGTACCCTGGCTTAGTGGAAATTCACCCTAGGCTTCAGTGGTTATTATTTTCTTGACCGGGGTACCTAGCCTGTCGTATGCCCTGATGGTGTTCTCGTGACTTTCGGGTTGCCTGATCTGCCAAGGGCGATGGGACAGTGCATGACAATATTGTTGTGTGCTAGGTTCAAAGAGAATTGTTTGCTATATGCATGCAAGTCCGCCCTGTTATTGTTCCTATTTCAAACCTTTTACACTGTTGAAGCGATCCGGATTGGCTTGCCATTCACGGGTTTGCTGCCTGGCATGCACCTGGCTTCGTGCTGGACTGCATGTACGCTGGCTTAGC…	925	S. mansoni	No	ITS_Sm1
				JKIN_0289_Male 13	S. mansoni	No	NA	NA	NA	NA	Yes	>TGCGGAAGGATCATTAACATGAACCCAAAATATATAATGACGCATGCACCTGGCTTCGCGCTGGACTGCATGTACCCTGGCTTAGTGGAAATTCACCCTAGGCTTCAGTGGTTATTATTTTCTTGACCGGGGTACCTAGCCTGTCGTATGCCCTGATGGTGTTCTCGTGACTTTCGGGTTGCCTGATCTGCCAAGGGCGATGGGACAGTGCATGACAATATTGTTGTGTGCTAGGTTCAAAGAGAATTGTTTGCTATATGCATGCAAGTCCGCCCTGTTATTGTTCCTATTTCAAACCTTTTACACTGTTGAAGCGATCCGGATTGGCTTGCCATTCACGGGTTTGCTGCCTGGCATGCACCTGGCTTCGTGCTGGACTGCATGTACGCTGGCTTAGC…	925	S. mansoni	No	ITS_Sm1
				JKIN_0289_Male 14	S. mansoni	No	NA	NA	NA	NA	Yes	>TGCGGAAGGATCATTAACATGAACCCAAAATATATAATGACGCATGCACCTGGCTTCGCGCTGGACTGCATGTACCCTGGCTTAGTGGAAATTCACCCTAGGCTTCAGTGGTTATTATTTTCTTGACCGGGGTACCTAGCCTGTCGTATGCCCTGATGGTGTTCTCGTGACTTTCGGGTTGCCTGATCTGCCAAGGGCGATGGGACAGTGCATGACAATATTGTTGTGTGCTAGGTTCAAAGAGAATTGTTTGCTATATGCATGCAAGTCCGCCCTGTTATTGTTCCTATTTCAAACCTTTTACACTGTTGAAGCGATCCGGATTGGCTTGCCATTCACGGGTTTGCTGCCTGGCATGCACCTGGCTTCGTGCTGGACTGCATGTACGCTGGCTTAGC…	925	S. mansoni	No	ITS_Sm1
				JKIN_0289_Male 15	S. mansoni	No	NA	NA	NA	NA	Yes	>TGCGGAAGGATCATTAACATGAACCCAAAATATATAATGACGCATGCACCCGGCTTCGCGCTGGACTGCATGTACCCTGGCTTAGTGGAAATTCACCCTAGGCTTCAGTGGTTATTATTTTCTTGACCGGGGTACCTAGCCTGTCGTATGCCCTGATGGTGTTCTCGTGACTTTCGGGTTGCCTGATCTGCCAAGGGCGATGGGACAGTGCATGACAATATTGTTGTGTGCTAGGTTCAAAGAGAATTGTTTGCTATATGCATGCAAGTCCGCCCTGTTATTGTTCCTATTTCAAACCTTTTACACTGTTGAAGCGATCCGGATTGGCTTGCCATTCACGGGTTTGCTGCCTGGCATGCACCTGGCTTCGTGCTGGACTGCATGTACGCTGGCTTAGC…	925	S. mansoni	No	ITS_Sm3
				JKIN_0289_Female 1	S. mansoni	No	NA	NA	NA	NA	Yes	>TGCGGAAGGATCATTAACATGAACCCAAAATATATAATGACGCATGCACCTGGCTTCGCGCTGGACTGCATGTACCCTGGCTTAGTGGAAATTCACCCTAGGCTTCAGTGGTTATTATTTTCTTGACCGGGGTACCTAGCCTGTCGTATGCCCTGATGGTGTTCTCGTGACTTTCGGGTTGCCTGATCTGCCAAGGGCGATGGGACAGTGCATGACAATATTGTTGTGTGCTAGGTTCAAAGAGAATTGTTTGCTATATGCATGCAAGTCCGCCCTGTTATTGTTCCTATTTCAAACCTTTTACACTGTTGAAGCGATCCGGATTGGCTTGCCATTCACGGGTTTGCTGCCTGGCATGCACCTGGCTTCGTGCTGGACTGCATGTACGCTGGCTTAGC…	925	S. mansoni	No	ITS_Sm1
				JKIN_0289_Female 2	S. mansoni	No	NA	NA	NA	NA	Yes	>TGCGGAAGGATCATTAACATGAACCCAAAATATATAATGACGCATGCACCTGGCTTCGCGCTGGACTGCATGTACCCTGGCTTAGTGGAAATTCACCCTAGGCTTCAGTGGTTATTATTTTCTTGACCGGGGTACCTAGCCTGTCGTATGCCCTGATGGTGTTCTCGTGACTTTCGGGTTGCCTGATCTGCCAAGGGCGATGGGACAGTGCATGACAATATTGTTGTGTGCTAGGTTCAAAGAGAATTGTTTGCTATATGCATGCAAGTCCGCCCTGTTATTGTTCCTATTTCAAACCTTTTACACTGTTGAAGCGATCCGGATTGGCTTGCCATTCACGGGTTTGCTGCCTGGCATGCACCTGGCTTCGTGCTGGACTGCATGTACGCTGGCTTAGC…	926	S. mansoni	No	ITS_Sm1
				JKIN_0289_Female 3	S. mansoni	No	NA	NA	NA	NA	Yes	>TGCGGAAGGATCATTAACATGAACCCAAAATATATAATGACGCATGCACCTGGCTTCGCGCTGGACTGCATGTACCCTGGCTTAGTGGAAATTCACCCTAGGCTTCAGTGGTTATTATTTTCTTGACCGGGGTACCTAGCCTGTCGTATGCCCTGATGGTGTTCTCGTGACTTTCGGGTTGCCTGATCTGCCAAGGGCGATGGGACAGTGCATGACAATATTGTTGTGTGCTAGGTTCAAAGAGAATTGTTTGCTATATGCATGCAAGTCCGCCCTGTTATTGTTCCTATTTCAAACCTTTTACACTGTTGAAGCGATCCGGATTGGCTTGCCATTCACGGGTTTGCTGCCTGGCATGCACCTGGCTTCGTGCTGGACTGCATGTACGCTGGCTTAGC…	927	S. mansoni	No	ITS_Sm1
				JKIN_0289_Female 4	S. mansoni	No	NA	NA	NA	NA	Yes	>TGCGGAAGGATCATTAACATGAACCCAAAATATATAATGACGCATGCACCTGGCTTCGCGCTGGACTGCATGTACCCTGGCTTAGTGGAAATTCACCCTAGGCTTCAGTGGTTATTATTTTCTTGACCGGGGTACCTAGCCTGTCGTATGCCCTGATGGTGTTCTCGTGACTTTCGGGTTGCCTGATCTGCCAAGGGCGATGGGACAGTGCATGACAATATTGTTGTGTGCTAGGTTCAAAGAGAATTGTTTGCTATATGCATGCAAGTCCGCCCTGTTATTGTTCCTATTTCAAACCTTTTACACTGTTGAAGCGATCCGGATTGGCTTGCCATTCACGGGTTTGCTGCCTGGCATGCACCTGGCTTCGTGCTGGACTGCATGTACGCTGGCTTAGC…	928	S. mansoni	No	ITS_Sm1
				JKIN_0289_Female 5	S. mansoni	No	NA	NA	NA	NA	Yes	No readable sequence	NA	NA	NA	NA
				JKIN_0289_Female 6	S. mansoni	No	NA	NA	NA	NA	Yes	>TGCGGAAGGATCATTAACATGAACCCAAAATATATAATGACGCATGCACCTGGCTTCGCGCTGGACTGCATGTACCCTGGCTTAGTGGAAATTCACCCTAGGCTTCAGTGGTTATTATTTTCTTGACCGGGGTACCTAGCCTGTCGTATGCCCTGATGGTGTTCTCGTGACTTTCGGGTTGCCTGATCTGCCAAGGGCGATGGGACAGTGCATGACAATATTGTTGTGTGCTAGGTTCAAAGAGAATTGTTTGCTATATGCATGCAAGTCCGCCCTGTTATTGTTCCTATTTCAAACCTTTTACACTGTTGAAGCGATCCGGATTGGCTTGCCATTCACGGGTTTGCTGCCTGGCATGCACCTGGCTTCGTGCTGGACTGCATGTACGCTGGCTTAGC…	925	S. mansoni	No	ITS_Sm1
				JKIN_0289_Female 7	S. mansoni	No	NA	NA	NA	NA	Yes	>TGCGGAAGGATCATTAACATGAACCCAAAATATATAATGACGCATGCACCCGGCTTCGCGCTGGACTGCATGTACCCTGGCTTAGTGGAAATTCACCCTAGGCTTCAGTGGTTATTATTTTCTTGACCGGGGTACCTAGCCTGTCGTATGCCCTGATGGTGTTCTCGTGACTTTCGGGTTGCCTGATCTGCCAAGGGCGATGGGACAGTGCATGACAATATTGTTGTGTGCTAGGTTCAAAGAGAATTGTTTGCTATATGCATGCAAGTCCGCCCTGTTATTGTTCCTATTTCAAACCTTTTACACTGTTGAAGCGATCCGGATTGGCTTGCCATTCACGGGTTTGCTGCCTGGCATGCACCTGGCTTCGTGCTGGACTGCATGTACGCTGGCTTAGC…	925	S. mansoni	No	ITS_Sm3
				JKIN_0289_Female 8	S. mansoni	Yes	>GTTTTGATCCTTCCGGGTTTTGGTATAGTTAGACATATATGTATGAGTCTAAGGAATAAAGATTCGTCGTTTGGTTATTATGGATTGATTTGTGCTATGGCTTCTATAGTATGCTTAGGTAGAGTAGTATGGGGTCATCATATGTTTATGGTTGGTTTTGATTCGTTAACTGGAGTGTTTTTTAGTTCTATTACTATGATAATAGGTGTTCCTACTGGTATTAAGGTGTTTTCATGACTTTATATGTTGAATAGTTGTGGTATGCGGGTTTTAG	274	S. mansoni	Cox_Sm7	Yes	>TGCGGAAGGATCATTAACATGAACCCAAAATATATAATGACGCATGCACCTGGCTTCGCGCTGGACTGCATGTACCCTGGCTTAGTGGAAATTCACCCTAGGCTTCAGTGGTTATTATTTTCTTGACCGGGGTACCTAGCCTGTCGTATGCCCTGATGGTGTTCTCGTGACTTTCGGGTTGCCTGATCTGCCAAGGGCGATGGGACAGTGCATGACAATATTGTTGTGTGCTAGGTTCAAAGAGAATTGTTTGCTATATGCATGCAAGTCCGCCCTGTTATTGTTCCTATTTCAAACCTTTTACACTGTTGAAGCGATCCGGATTGGCTTGCCATTCACGGGTTTGCTGCCTGGCATGCACCTGGCTTCGTGCTGGACTGCATGTACGCTGGCTTAGC…	925	S. mansoni	No	ITS_Sm1
				JKIN_0289_Female 9	S. mansoni	No	NA	NA	NA	NA	Yes	>TGCGGAAGGATCATTAACATGAACCCAAAATATATAATGACGCATGCACCCGGCTTCGCGCTGGACTGCATGTACCCTGGCTTAGTGGAAATTCACCCTAGGCTTCAGTGGTTATTATTTTCTTGACCGGGGTACCTAGCCTGTCGTATGCCCTGATGGTGTTCTCGTGACTTTCGGGTTGCCTGATCTGCCAAGGGCGATGGGACAGTGCATGACAATATTGTTGTGTGCTAGGTTCAAAGAGAATTGTTTGCTATATGCATGCAAGTCCGCCCTGTTATTGTTCCTATTTCAAACCTTTTACACTGTTGAAGCGATCCGGATTGGCTTGCCATTCACGGGTTTGCTGCCTGGCATGCACCTGGCTTCGTGCTGGACTGCATGTACGCTGGCTTAGC…	925	S. mansoni	No	ITS_Sm3
				JKIN_0289_Female 10	S. mansoni	Yes	>GTTTTGATCCTTCCGGGTTTTGGTATAGTTAGACATATATGTATGAGTTTAAGGAATAAAGATTCGTCGTTTGGTTATTATGGATTGATTAGTGCTATGGCTTCTATAGTATGCTTAGGTAGAGTAGTATGGGGTCATCATATGTTTATGGTTGGCTTTGATTCGTTAACTGGAGTGTTTTTTAGTTCTATTACTATGATAATAGGTGTTCCTACTGGTATTAAGGTGTTTTCATGACTTTATATGTTGAATAGTTGCGGTATGCGGGTTTTAG	274	S. mansoni	Cox_Sm8	Yes	>TGCGGAAGGATCATTAACATGAACCCAAAATATATAATGACGCATGCACCTGGCTTCGCGCTGGACTGCATGTACCCTGGCTTAGTGGAAATTCACCCTAGGCTTCAGTGGTTATTATTTTCTTGACCGGGGTACCTAGCCTGTCGTATGCCCTGATGGTGTTCTCGTGACTTTCGGGTTGCCTGATCTGCCAAGGGCGATGGGACAGTGCATGACAATATTGTTGTGTGCTAGGTTCAAAGAGAATTGTTTGCTATATGCATGCAAGTCCGCCCTGTTATTGTTCCTATTTCAAACCTTTTACACTGTTGAAGCGATCCGGATTGGCTTGCCATTCACGGGTTTGCTGCCTGGCATGCACCTGGCTTCGTGCTGGACTGCATGTACGCTGGCTTAGC…	925	S. mansoni	No	ITS_Sm1
				JKIN_0289_Female 11	S. mansoni	No	NA	NA	NA		Yes	>TGCGGAAGGATCATTAACATGAACCCAAAATATATAATGACGCATGCACCTGGCTTCGCGCTGGACTGCATGTACCCTGGCTTAGTGGAAATTCACCCTAGGCTTCAGTGGTTATTATTTTCTTGACCGGGGTACCTAGCCTGTCGTATGCCCTGATGGTGTTCTCGTGACTTTCGGGTTGCCTGATCTGCCAAGGGCGATGGGACAGTGCATGACAATATTGTTGTGTGCTAGGTTCAAAGAGAATTGTTTGCTATATGCATGCAAGTCCGCCCTGTTATTGTTCCTATTTCAAACCTTTTACACTGTTGAAGCGATCCGGATTGGCTTGCCATTCACGGGTTTGCTGCCTGGCATGCACCTGGCTTCGTGCTGGACTGCATGTACGCTGGCTTAGC…	925	S. mansoni	No	ITS_Sm1
JKIN_0294	August	Temeye_Lewa-Soubalo (1c)	M. huberti	JKIN_0294_Male 1	S. mansoni	Yes	No readable sequence	NA	NA	NA	Yes	No readable sequence	NA	NA	NA	NA
JKIN_0295	August	Temeye_Lewa (1b)	M. huberti	JKIN_0295_Male 1	S. haematobium	Yes	>AGTCATATATGTATGAGGATAAGTAATAATGATTCATCGTTTGGGTATTATGGATTGATTTGTGCTATGGCTTCGATAGTTTGCTTAGGAAGTGTAGTTTGAGCCCATCATATGTTTATGGTTGGTTTAGATTATTTGACTGCTATATTTTTTAGTTCAGTGACTATGATTATAGGGATTCCTACAGGTATAAAGGTTTTTTCTTGATTATATATGCTTAAAAGCTGTGGGTCTCGTGTATGAGATCCTATAGTTTGATGATTGGTTGGTTTTATATTTTTATTTACGATAGGTGGTGTTACTGGTATAGCTTTATCAGCTTCTTCATTAGATATATTATTTCATGATACTTGATTTGTTGTTGCTCATTTTCATTATGTTCTTTCTTTAGGTTCTTA…	451	S. haematobium	Cox_Sh1	Yes	>GAACCTGCGGAAGGATCATTATCATAACCCAAAAATATATAATGATGCATGCACCTGGCTTCTTGCTGGACTGTATGTACCCTGGCTTGGTGGTTATTACCCTAGGCTTCAGTGGTTGATATTTTCTTGACCGGGGTACCTAGCCTGTCGTATGCCCTGATGGTGTTCTCGTAACTTTCGGGTTGCCTGATCTGCCAAGGGCGATGGGACAGTGCATGACGCTATTGTTGTGTGCTAGGTTCAAAGAGAATTGTATGCTATATGCATGCAAATCCGCCCCGTTATTGTTCCTATTTCAAACTTTTACACTGTTGAAGCGATCCGGTTTGGCTTGCCATTCACGGGTTTGCTGCCTGGCATGCACCTGGCTTCGTGCTGGACTGCATGTACGCTGGCTT…	932	S. haematobium	Yes (553)	ITS_Sh1
JKIN_0303	August	Temeye_Canal-Sall (1a)	M. huberti	JKIN_0303_Male 1	S. mansoni	No	NA	NA	NA	NA	Yes	>TGCGGAAGGATCATTAACATGAACCCAAAATATATAATGACGCATGCACCTGGCTTCGCGCTGGACTGCATGTACCCTGGCTTAGTGGAAATTCACCCTAGGCTTCAGTGGTTATTATTTTCTTGACCGGGGTACCTAGCCTGTCGTATGCCCTGATGGTGTTCTCGTGACTTTCGGGTTGCCTGATCTGCCAAGGGCGATGGGACAGTGCATGACAATATTGTTGTGTGCTAGGTTCAAAGAGAATTGTTTGCTATATGCATGCAAGTCCGCCCTGTTATTGTTCCTATTTCAAACCTTTTACACTGTTGAAGCGATCCGGATTGGCTTGCCATTCACGGGTTTGCTGCCTGGCATGCACCTGGCTTCGTGCTGGACTGCATGTACGCTGGCTTAGC…	925	S. mansoni	No	ITS_Sm1
JKIN_0321	August	Gankette Guent (5)	M. huberti	JKIN_0321_Male 1	S. mansoni	Yes	>GTTTTGATCCTTCCGGGTTTTGGTATAGTTAGACATATATGTATGAGTCTAAGGAATAAAGATTCGTCGTTTGGTTATTATGGATTGATTTGCGCTATGGCTTCTATAGTATGCTTAGGTAGAGTAGTATGGGGTCATCATATGTTTATGGTTGGCTTTGATTCGTTAACTGGGGTGTTTTTTAGTTCTATTACTATGATAATAGGTGTTCCTACTGGTATTAAGGTGTTTTCATGACTTTATATGTTGAATAGTTGTGGTATGCGGGTTTTAG	274	S. mansoni	Cox_Sm4	Yes	>TGCGGAAGGATCATTAACATGAACCCAAAATATATAATGACGCATGCACCTGGCTTCGCGCTGGACTGCATGTACCCTGGCTTAGTGGAAATTCACCCTAGGCTTCAGTGGTTATTATTTTCTTGACCGGGGTACCTAGCCTGTCGTATGCCCTGATGGTGTTCTCGTGACTTTCGGGTTGCCTGATCTGCCAAGGGCGATGGGACAGTGCATGACAATATTGTTGTGTGCTAGGTTCAAAGAGAATTGTCTGCTATATGCATGCAAGTCCGCCCTGTTATTGTTCCTATTTCAAACCTTTTACACTGTTGAAGCGATCCGGATTGGCTTGCCATTCACGGGTTTGCTGCCTGGCATGCACCTGGCTTCGTGCTGGACTGCATGTACGCTGGCTTAGC…	925	S. mansoni	No	ITS_Sm5
				JKIN_0321_Male 2	S. mansoni	Yes	>GTTTTGATCCTTCCGGGTTTTGGTATAGTTAGACATATATGTATGAGTCTAAGGAATAAAGATTCGTCGTTTGGTTACTATGGATTGATTTGTGCTATGGCTTCTATAGTATGCTTAGGTAGAGTAGTATGGGGTCATCATATGTTTATGGTTGGCTTTGATTCGTTAACTGGAGTGTTTTTTAGTTCTATTACTATGATAATAGGTGTTCCTACTGGTATTAAGGTGTTTTCATGACTTTATATGTTGAATAGTTGCGGTATGCGGGTTTTAG	274	S. mansoni	Cox_Sm1	Yes	>TGCGGAAGGATCATTAACATGAACCCAATATATATAATGACGCATGCACCCGGCTTCGCGCTGGACTGCATGTACCCTGGCTTAGTGGAAATTCACCCTAGGCTTCAGTGGTTATTATTTTCTTGACCGGGGTACCTAGCCTGTCGTATGCCCTGATGGTGTTCTCGTGACTTTCGGGTTGCCTGATCTGCCAAGGGCGATGGGACAGTGCATGACAATATTGTTGTGTGCTAGGTTCAAAGAGAATTGTTTGCTATATGCATGCAAGTCCGCCCTGTTATTGTTCCTATTTCAAACCTTTTACACTGTTGAAGCGATCCGGATTGGCTTGCCATTCACGGGTTTGCTGCCTGGCATGCACCTGGCTTCGTGCTGGACTGCATGTACGCTGGCTTAGC…	925	S. mansoni	No	ITS_Sm9
				JKIN_0321_Male 3	S. mansoni	No	NA	NA	NA	NA	Yes	>TGCGGAAGGATCATTAACATGAACCCAAAATATATAATGACGCATGCACCTGGCTTCGCGCTGGACTGCATGTACCCTGGCTTAGTGGAAATTCACCCTAGGCTTCAGTGGTTATTATTTTCTTGACCGGGGTACCTAGCCTGTCGTATGCCCTGATGGTGTTCTCGTGACTTTCGGGTTGCCTGATCTGCCAAGGGCGATGGGACAGTGCATGACAATATTGTTGTGTGCTAGGTTCAAAGAGAATTGTTTGCTATATGCATGCAAGTCCGCCCTGTTATTGTTCCTATTTCAAACCTTTTACACTGTTGAAGCGATCCGGATTGGCTTGCCATTCACGGGTTTGCTGCCTGGCATGCACCTGGCTTCGTGCTGGACTGCATGTACGCTGGCTTAGC…	925	S. mansoni	No	ITS_Sm1
				JKIN_0321_Male 4	S. mansoni	No	NA	NA	NA	NA	Yes	No readable sequence	NA	NA	NA	NA
				JKIN_0321_Male 5	S. mansoni	No	NA	NA	NA	NA	Yes	>TGCGGAAGGATCATTAACATGAACCCAAAATATATAATGACGCATGCACCTGGCTTCGCGCTGGACTGCATGTACCCTGGCTTAGTGGAAATTCACCCTAGGCTTCAGTGGTTATTATTTTCTTGACCGGGGTACCTAGCCTGTCGTATGCCCTGATGGTGTTCTCGTGACTTTCGGGTTGCCTGATCTGCCAAGGGCGATGGGACAGTGCATGACAATATTGTTGTGTGCTAGGTTCAAAGAGAATTGTTTGCTATATGCATGCAAGTCCGCCCTGTTATTGTTCCTATTTCAAACCTTTTACACTGTTGAAGCGATCCGGATTGGCTTGCCATTCACGGGTTTGCTGCCTGGCATGCACCTGGCTTCGTGCTGGACTGCATGTACGCTGGCTTAGC…	925	S. mansoni	No	ITS_Sm1
				JKIN_0321_Male 6	S. mansoni	No	NA	NA	NA	NA	Yes	>TGCGGAAGGATCATTAACATGAACCCAAAATATATAATGACGCATGCACCTGGCTTCGCGCTGGACTGCATGTACCCTGGCTTAGTGGAAATTCACCCTAGGCTTCAGTGGTTATTATTTTCTTGACCGGGGTACCTAGCCTGTCGTATGCCCTGATGGTGTTCTCGTGACTTTCGGGTTGCCTGATCTGCCAAGGGCGATGGGACAGTGCATGACAATATTGTTGTGTGCTAGGTTCAAAGAGAATTGTTTGCTATATGCATGCAAGTCCGCCCTGTTATTGTTCCTATTTCAAACCTTTTACACTGTTGAAGCGATCCGGATTGGCTTGCCATTCACGGGTTTGCTGCCTGGCATGCACCTGGCTTCGTGCTGGACTGCATGTACGCTGGCTTAGC…	925	S. mansoni	No	ITS_Sm1
				JKIN_0321_Male 7	S. mansoni	No	NA	NA	NA	NA	Yes	>TGCGGAAGGATCATTAACATGAACCCAAAATATATAATGACGCATGCACCTGGCTTCGCGCTGGACTGCATGTACCCTGGCTTAGTGGAAATTCACCCTAGGCTTCAGTGGTTATTATTTTCTTGACCGGGGTACCTAGCCTGTCGTATGCCCTGATGGTGTTCTCGTGACTTTCGGGTTGCCTGATCTGCCAAGGGCGATGGGACAGTGCATGACAATATTGTTGTGTGCTAGGTTCAAAGAGAATTGTTTGCTATATGCATGCAAGTCCGCCCTGTTATTGTTCCTATTTCAAACCTTTTACACTGTTGAAGCGATCCGGATTGGCTTGCCATTCACGGGTTTGCTGCCTGGCATGCACCTGGCTTCGTGCTGGACTGCATGTACGCTGGCTTAGC…	925	S. mansoni	No	ITS_Sm1
				JKIN_0321_Female 1	S. mansoni	No	NA	NA	NA	NA	Yes	>TGCGGAAGGATCATTAACATGAACCCAAAATATATAATGACGCATGCACCTGGCTTCGCGCTGGACTGCATGTACCCTGGCTTAGTGGAAATTCACCCTAGGCTTCAGTGGTTATTATTTTCTTGACCGGGGTACCTAGCCTGTCGTATGCCCTGATGGTGTTCTCGTGACTTTCGGGTTGCCTGATCTGCCAAGGGCGATGGGACAGTGCATGACAATATTGTTGTGTGCTAGGTTCAAAGAGAATTGTTTGCTATATGCATGCAAGTCCGCCCTGTTATTGTTCCTATTTCAAACCTTTTACACTGTTGAAGCGATCCGGATTGGCTTGCCATTCACGGGTTTGCTGCCTGGCATGCACCTGGCTTCGTGCTGGACTGCATGTACGCTGGCTTAGC…	925	S. mansoni	No	ITS_Sm1
				JKIN_0321_Female 2	S. mansoni	No	NA	NA	NA	NA	Yes	>TGCGGAAGGATCATTAACATGAACCCAAAATATATAATGACGCATGCACCCGGCTTCGCGCTGGACTGCATGTACCCTGGCTTAGTGGAAATTCACCCTAGGCTTCAGTGGTTATTATTTTCTTGACCGGGGTACCTAGCCTGTCGTATGCCCTGATGGTGTTCTCGTGACTTTCGGGTTGCCTGATCTGCCAAGGGCGATGGGACAGTGCATGACAATATTGTTGTGTGCTAGGTTCAAAGAGAATTGTTTGCTATATGCATGCAAGTCCGCCCTGTTATTGTTCCTATTTCAAACCTTTTACACTGTTGAAGCGATCCGGATTGGCTTGCCATTCACGGGTTTGCTGCCTGGCATGCACCTGGCTTCGTGCTGGACTGCATGTACGCTGGCTTAGC…	925	S. mansoni	No	ITS_Sm3
				JKIN_0321_Female 3	S. mansoni	No	NA	NA	NA	NA	Yes	>TGCGGAAGGATCATTAACATGAACCCAAAATATATAATGACGCATGCACCTGGCTTCGCGCTGGACTGCATGTACCCTGGCTTAGTGGAAATTCACCCTAGGCTTCAGTGGTTATTATTTTCTTGACCGGGGTACCTAGCCTGTCGTATGCCCTGATGGTGTTCTCGTGACTTTCGGGTTGCCTGATCTGCCAAGGGCGATGGGACAGTGCATGACAATATTGTTGTGTGCTAGGTTCAAAGAGAATTGTTTGCTATATGCATGCAAGTCCGCCCTGTTATTGTTCCTATTTCAAACCTTTTACACTGTTGAAGCGATCCGGATTGGCTTGCCATTCACGGGTTTGCTGCCTGGCATGCACCTGGCTTCGTGCTGGACTGCATGTACGCTGGCTTAGC…	925	S. mansoni	No	ITS_Sm1
				JKIN_0321_Female 4	S. mansoni	No	NA	NA	NA	NA	Yes	>TGCGGAAGGATCATTAACATGAACCCAAAATATATAATGACGCATGCACCTGGCTTCGCGCTGGACTGCATGTACCCTGGCTTAGTGGAAATTCACCCTAGGCTTCAGTGGTTATTATTTTCTTGACCGGGGTACCTAGCCTGTCGTATGCCCTGATGGTGTTCTCGTGACTTTCGGGTTGCCTGATCTGCCAAGGGCGATGGGACAGTGCATGACAATATTGTTGTGTGCTAGGTTCAAAGAGAATTGTTTGCTATATGCATGCAAGTCCGCCCTGTTATTGTTCCTATTTCAAACCTTTTACACTGTTGAAGCGATCCGGATTGGCTTGCCATTCACGGGTTTGCTGCCTGGCATGCACCTGGCTTCGTGCTGGACTGCATGTACGCTGGCTTAGC…	925	S. mansoni	No	ITS_Sm1
				JKIN_0321_Female 5	S. mansoni	No	NA	NA	NA	NA	Yes	>TGCGGAAGGATCATTAACATGAACCCAAAATATATAATGACGCATGCACCTGGCTTCGCGCTGGACTGCATGTACCCTGGCTTAGTGGAAATTCACCCTAGGCTTCAGTGGTTATTATTTTCTTGACCGGGGTACCTAGCCTGTCGTATGCCCTGATGGTGTTCTCGTGACTTTCGGGTTGCCTGATCTGCCAAGGGCGATGGGACAGTGCATGACAATATTGTTGTGTGCTAGGTTCAAAGAGAATTGTTTGCTATATGCATGCAAGTCCGCCCTGTTATTGTTCCTATTTCAAACCTTTTACACTGTTGAAGCGATCCGGATTGGCTTGCCATTCACGGGTTTGCTGCCTGGCATGCACCTGGCTTCGTGCTGGACTGCATGTACGCTGGCTTAGC…	925	S. mansoni	No	ITS_Sm1
				JKIN_0321_Female 6	S. mansoni	No	NA	NA	NA	NA	Yes	>TGCGGAAGGATCATTAACATGAACCCAAAATATATAATGACGCATGCACCTGGCTTCGCGCTGGACTGCATGTACCCTGGCTTAGTGGAAATTCACCCTAGGCTTCAGTGGTTATTATTTTCTTGACCGGGGTACCTAGCCTGTCGTATGCCCTGATGGTGTTCTCGTGACTTTCGGGTTGCCTGATCTGCCAAGGGCGATGGGACAGTGCATGACAATATTGTTGTGTGCTAGGTTCAAAGAGAATTGTTTGCTATATGCATGCAAGTCCGCCCTGTTATTGTTCCTATTTCAAACCTTTTACACTGTTGAAGCGATCCGGATTGGCTTGCCATTCACGGGTTTGCTGCCTGGCATGCACCTGGCTTCGTGCTGGACTGCATGTACGCTGGCTTAGC…	925	S. mansoni	No	ITS_Sm1

## Sheet: Miracidia
Host ID	Sampling period	Village_site	Host species	Miracidia ID	Cox1 RD-PCR results	Cox1 sequencing	Edited Cox1 sequences	Edited Cox1 lenght (bp)	Cox1 sequence assignation	Cox1 haplotype	ITS sequencing	Edited ITS sequences	Edited ITS length (bp)	ITS assignation	Presence of double peaks in the chromatogram (position)	ITS variants
LG_686	April	Guéo (4)	M. huberti	LG_0686_Mir_01	S. mansoni	No	NA	NA	NA	NA	Yes	>TGCGGAAGGATCATTAACATGAACCCAAAATATATAATGACGCATGCACCTGGCTTCGCGCTGGACTGCATGTACCCTGGCTTAGTGGAAATTCACCCTAGGCTTCAGTGGTTATTATTTTCTTGACCGGGGTACCTAGCCTGTCGTATGCCCTGATGGTGTTCTCGTGACTTTCGGGTTGCCTGATCTGCCAAGGGCGATGGGACAGTGCATGACAATATTGTTGTGTGCTAGGTTCAAAGAGAATTGTTTGCTATATGCATGCAAGTCCGCCCTGTTATTGTTCCTATTTCAAACCTTTTACACTGTTGAAGCGATCCGGATTGGCTTGCCATTCACGGGTTTGCTGCCTGGCATGCACCTGGCTTCGTGCTGGACTGCATGTACGCTGGCTTAGC…	925	S. mansoni	No	ITS_Sm1
				LG_0686_Mir_02	S. mansoni	No	NA	NA	NA	NA	Yes	>TGCGGAAGGATCATTAACATGAACCCAAAATATATAATGACGCATGCACCTGGCTTCGCGCTGGACTGCATGTACCCTGGCTTAGTGGAAATTCACCCTAGGCTTCAGTGGTTATTATTTTCTTGACCGGGGTACCTAGCCTGTCGTATGCCCTGATGGTGTTCTCGTGACTTTCGGGTTGCCTGATCTGCCAAGGGCGATGGGACAGTGCATGACAATATTGTTGTGTGCTAGGTTCAAAGAGAATTGTTTGCTATATGCATGCAAGTCCGCCCTGTTATTGTTCCTATTTCAAACCTTTTACACTGTTGAAGCGATCCGGATTGGCTTGCCATTCACGGGTTTGCTGCCTGGCATGCACCTGGCTTCGTGCTGGACTGCATGTACGCTGGCTTAGC…	925	S. mansoni	No	ITS_Sm1
				LG_0686_Mir_03	S. mansoni	No	NA	NA	NA	NA	Yes	>TGCGGAAGGATCATTAACATGAACCCAAAATATATAATGACGCATGCACCTGGCTTCGCGCTGGACTGCATGTACCCTGGCTTAGTGGAAATTCACCCTAGGCTTCAGTGGTTATTATTTTCTTGACCGGGGTACCTAGCCTGTCGTATGCCCTGATGGTGTTCTCGTGACTTTCGGGTTGCCTGATCTGCCAAGGGCGATGGGACAGTGCATGACAATATTGTTGTGTGCTAGGTTCAAAGAGAATTGTTTGCTATATGCATGCAAGTCCGCCCTGTTATTGTTCCTATTTCAAACCTTTTACACTGTTGAAGCGATCCGGATTGGCTTGCCATTCACGGGTTTGCTGCCTGGCATGCACCTGGCTTCGTGCTGGACTGCATGTACGCTGGCTTAGC…	925	S. mansoni	No	ITS_Sm1
				LG_0686_Mir_04	S. mansoni	No	NA	NA	NA	NA	Yes	>TGCGGAAGGATCATTAACATGAACCCAAAATATATAATGACGCATGCACCTGGCTTCGCGCTGGACTGCATGTACCCTGGCTTAGTGGAAATTCACCCTAGGCTTCAGTGGTTATTATTTTCTTGACCGGGGTACCTAGCCTGTCGTATGCCCTGATGGTGTTCTCGTGACTTTCGGGTTGCCTGATCTGCCAAGGGCGATGGGACAGTGCATGACAATATTGTTGTGTGCTAGGTTCAAAGAGAATTGTTTGCTATATGCATGCAAGTCCGCCCTGTTATTGTTCCTATTTCAAACCTTTTACACTGTTGAAGCGATCCGGATTGGCTTGCCATTCACGGGTTTGCTGCCTGGCATGCACCTGGCTTCGTGCTGGACTGCATGTACGCTGGCTTAGC…	925	S. mansoni	No	ITS_Sm1
				LG_0686_Mir_06	S. mansoni	No	NA	NA	NA	NA	Yes	>TGCGGAAGGATCATTAACATGAACCCAAAATATATAATGACGCATGCACCTGGCTTCGCGCTGGACTGCATGTACCCTGGCTTAGTGGAAATTCACCCTAGGCTTCAGTGGTTATTATTTTCTTGACCGGGGTACCTAGCCTGTCGTATGCCCTGATGGTGTTCTCGTGACTTTCGGGTTGCCTGATCTGCCAAGGGCGATGGGACAGTGCATGACAATATTGTTGTGTGCTAGGTTCAAAGAGAATTGTTTGCTATATGCATGCAAGTCCGCCCTGTTATTGTTCCTATTTCAAACCTTTTACACTGTTGAAGCGATCCGGATTGGCTTGCCATTCACGGGTTTGCTGCCTGGCATGCACCTGGCTTCGTGCTGGACTGCATGTACGCTGGCTTAGC…	925	S. mansoni	No	ITS_Sm1
				LG_0686_Mir_07	S. mansoni	No	NA	NA	NA	NA	Yes	>TGCGGAAGGATCATTAACATGAACCCAAAATATATAATGACGCATGCACCTGGCTTCGCGCTGGACTGCATGTACCCTGGCTTAGTGGAAATTCACCCTAGGCTTCAGTGGTTATTATTTTCTTGACCGGGGTACCTAGCCTGTCGTATGCCCTGATGGTGTTCTCGTGACTTTCGGGTTGCCTGATCTGCCAAGGGCGATGGGACAGTGCATGACAATATTGTTGTGTGCTAGGTTCAAAGAGAATTGTTTGCTATATGCATGCAAGTCCGCCCTGTTATTGTTCCTATTTCAAACCTTTTACACTGTTGAAGCGATCCGGATTGGCTTGCCATTCACGGGTTTGCTGCCTGGCATGCACCTGGCTTCGTGCTGGACTGCATGTACGCTGGCTTAGC…	925	S. mansoni	No	ITS_Sm1
				LG_0686_Mir_08	S. mansoni	No	NA	NA	NA	NA	Yes	>TGCGGAAGGATCATTAACATGAACCCAAAATATATAATGACGCATGCACCTGGCTTCGCGCTGGACTGCATGTACCCTGGCTTAGTGGAAATTCACCCTAGGCTTCAGTGGTTATTATTTTCTTGACCGGGGTACCTAGCCTGTCGTATGCCCTGATGGTGTTCTCGTGACTTTCGGGTTGCCTGATCTGCCAAGGGCGATGGGACAGTGCATGACAATATTGTTGTGTGCTAGGTTCAAAGAGAATTGTTTGCTATATGCATGCAAGTCCGCCCTGTTATTGTTCCTATTTCAAACCTTTTACACTGTTGAAGCGATCCGGATTGGCTTGCCATTCACGGGTTTGCTGCCTGGCATGCACCTGGCTTCGTGCTGGACTGCATGTACGCTGGCTTAGC…	925	S. mansoni	No	ITS_Sm1
				LG_0686_Mir_11	S. mansoni	No	NA	NA	NA	NA	Yes	>TGCGGAAGGATCATTAACATGAACCCAAAATATATAATGACGCATGCACCTGGCTTCGCGCTGGACTGCATGTACCCTGGCTTAGTGGAAATTCACCCTAGGCTTCAGTGGTTATTATTTTCTTGACCGGGGTACCTAGCCTGTCGTATGCCCTGATGGTGTTCTCGTGACTTTCGGGTTGCCTGATCTGCCAAGGGCGATGGGACAGTGCATGACAATATTGTTGTGTGCTAGGTTCAAAGAGAATTGTTTGCTATATGCATGCAAGTCCGCCCTGTTATTGTTCCTATTTCAAACCTTTTACACTGTTGAAGCGATCCGGATTGGCTTGCCATTCACGGGTTTGCTGCCTGGCATGCACCTGGCTTCGTGCTGGACTGCATGTACGCTGGCTTAGC…	925	S. mansoni	No	ITS_Sm1
JKIN_030	November	Temeye_Canal_Sall (1a)	M. huberti	JKIN_030_Mir_01	S. mansoni	Yes	>GTTTTGATCCTTCCGGGTTTTGGTATAGTTAGACATATATGTATGAGTCTAAGGAATAAAGATTCGTCGTTTGGTTATTATGGATTGATTAGTGCTATGGCTTCTATAGTATGCTTAGGTAGAGTAGTATGGGGTCATCATATGTTTATGGTTGGCTTTGATTCGTTAACTGGAGTGTTTTTTAGTTCTATTACTATGATAATAGGTGTTCCTACTGGTATTAAGGTGTTTTCATGACTTTATATGTTGAATAGTTGCGGTATGCGGGTTTTAG	274	S. mansoni	Cox_Sm2	Yes	>TGCGGAAGGATCATTAACATGAACCCAAAATATATAATGACGCATGCACCTGGCTTCGCGCTGGACTGCATGTACCCTGGCTTAGTGGAAATTCACCCTAGGCTTCAGTGGTTATTATTTTCTTGACCGGGGTACCTAGCCTGTCGTATGCCCTGATGGTGTTCTCGTGACTTTCGGGTTGCCTGATCTGCCAAGGGCGATGGGACAGTGCATGACAATATTGTTGTGTGCTAGGTTCAAAGAGAATTGTTTGCTATATGCATGCAAGTCCGCCCTGTTATTGTTCCTATTTCAAACCTTTTACACTGTTGAAGCGATCCGGATTGGCTTGCCATTCACGGGTTTGCTGCCTGGCATGCACCTGGCTTCGTGCTGGACTGCATGTACGCTGGCTTAGC…	925	S. mansoni	Yes (925)	ITS_Sm2
				JKIN_030_Mir_02	S. mansoni	No	NA	NA	NA	NA	Yes	>TGCGGAAGGATCATTAACATGAACCCAAAATATATAATGACGCATGCACCTGGCTTCGCGCTGGACTGCATGTACCCTGGCTTAGTGGAAATTCACCCTAGGCTTCAGTGGTTATTATTTTCTTGACCGGGGTACCTAGCCTGTCGTATGCCCTGATGGTGTTCTCGTGACTTTCGGGTTGCCTGATCTGCCAAGGGCGATGGGACAGTGCATGACAATATTGTTGTGTGCTAGGTTCAAAGAGAATTGTTTGCTATATGCATGCAAGTCCGCCCTGTTATTGTTCCTATTTCAAACCTTTTACACTGTTGAAGCGATCCGGATTGGCTTGCCATTCACGGGTTTGCTGCCTGGCATGCACCTGGCTTCGTGCTGGACTGCATGTACGCTGGCTTAGC…	925	S. mansoni	Yes (925)	ITS_Sm2
				JKIN_030_Mir_03	S. mansoni	No	NA	NA	NA	NA	Yes	>TGCGGAAGGATCATTAACATGAACCCAAAATATATAATGACGCATGCACCTGGCTTCGCGCTGGACTGCATGTACCCTGGCTTAGTGGAAATTCACCCTAGGCTTCAGTGGTTATTATTTTCTTGACCGGGGTACCTAGCCTGTCGTATGCCCTGATGGTGTTCTCGTGACTTTCGGGTTGCCTGATCTGCCAAGGGCGATGGGACAGTGCATGACAATATTGTTGTGTGCTAGGTTCAAAGAGAATTGTTTGCTATATGCATGCAAGTCCGCCCTGTTATTGTTCCTATTTCAAACCTTTTACACTGTTGAAGCGATCCGGATTGGCTTGCCATTCACGGGTTTGCTGCCTGGCATGCACCTGGCTTCGTGCTGGACTGCATGTACGCTGGCTTAGC…	925	S. mansoni	Yes (925)	ITS_Sm2
				JKIN_030_Mir_04	S. mansoni	No	NA	NA	NA	NA	Yes	No readable sequence	NA	NA	NA	NA
				JKIN_030_Mir_05	S. mansoni	No	NA	NA	NA	NA	Yes	>TGCGGAAGGATCATTAACATGAACCCAAAATATATAATGACGCATGCACCTGGCTTCGCGCTGGACTGCATGTACCCTGGCTTAGTGGAAATTCACCCTAGGCTTCAGTGGTTATTATTTTCTTGACCGGGGTACCTAGCCTGTCGTATGCCCTGATGGTGTTCTCGTGACTTTCGGGTTGCCTGATCTGCCAAGGGCGATGGGACAGTGCATGACAATATTGTTGTGTGCTAGGTTCAAAGAGAATTGTTTGCTATATGCATGCAAGTCCGCCCTGTTATTGTTCCTATTTCAAACCTTTTACACTGTTGAAGCGATCCGGATTGGCTTGCCATTCACGGGTTTGCTGCCTGGCATGCACCTGGCTTCGTGCTGGACTGCATGTACGCTGGCTTAGC…	925	S. mansoni	Yes (925)	ITS_Sm2
				JKIN_030_Mir_06	S. mansoni	No	NA	NA	NA	NA	Yes	No readable sequence	NA	NA	NA	NA
				JKIN_030_Mir_07	S. mansoni	No	NA	NA	NA	NA	Yes	>TGCGGAAGGATCATTAACATGAACCCAAAATATATAATGACGCATGCACCTGGCTTCGCGCTGGACTGCATGTACCCTGGCTTAGTGGAAATTCACCCTAGGCTTCAGTGGTTATTATTTTCTTGACCGGGGTACCTAGCCTGTCGTATGCCCTGATGGTGTTCTCGTGACTTTCGGGTTGCCTGATCTGCCAAGGGCGATGGGACAGTGCATGACAATATTGTTGTGTGCTAGGTTCAAAGAGAATTGTTTGCTATATGCATGCAAGTCCGCCCTGTTATTGTTCCTATTTCAAACCTTTTACACTGTTGAAGCGATCCGGATTGGCTTGCCATTCACGGGTTTGCTGCCTGGCATGCACCTGGCTTCGTGCTGGACTGCATGTACGCTGGCTTAGC…	925	S. mansoni	Yes (925)	ITS_Sm2
				JKIN_030_Mir_08	S. mansoni	No	NA	NA	NA	NA	Yes	>TGCGGAAGGATCATTAACATGAACCCAAAATATATAATGACGCATGCACCTGGCTTCGCGCTGGACTGCATGTACCCTGGCTTAGTGGAAATTCACCCTAGGCTTCAGTGGTTATTATTTTCTTGACCGGGGTACCTAGCCTGTCGTATGCCCTGATGGTGTTCTCGTGACTTTCGGGTTGCCTGATCTGCCAAGGGCGATGGGACAGTGCATGACAATATTGTTGTGTGCTAGGTTCAAAGAGAATTGTTTGCTATATGCATGCAAGTCCGCCCTGTTATTGTTCCTATTTCAAACCTTTTACACTGTTGAAGCGATCCGGATTGGCTTGCCATTCACGGGTTTGCTGCCTGGCATGCACCTGGCTTCGTGCTGGACTGCATGTACGCTGGCTTAGC…	925	S. mansoni	Yes (925)	ITS_Sm2
JKIN_034	November	Temeye_Soubalo (1d)	A. niloticus	JKIN_034_Mir_01	S. mansoni	Yes	>GTTTTGATCCTTCCGGGTTTTGGTATAGTTAGACATATATGTATGAGTCTAAGGAATAAAGATTCGTCGTTTGGTTATTATGGATTGATTTGTGCTATGGCTTCTATAGTATGCTTAGGTAGAGTAGTATGGGGTCATCATATGTTTATGGTTGGTTTTGATTCGTTAACTGGAGTGTTTTTTAGTTCTATTACTATGATAATAGGTGTTCCTACTGGTATTAAGGTGTTTTCATGACTTTATATGTTGAATAGTTGTGGTATGCGGGTTTTAG	274	S. mansoni	Cox_Sm7	Yes	>TGCGGAAGGATCATTAACATGAACCCAAAATATATAATGACGCATGCACCTGGCTTCGCGCTGGACTGCATGTACCCTGGCTTAGTGGAAATTCACCCTAGGCTTCAGTGGTTATTATTTTCTTGACCGGGGTACCTAGCCTGTCGTATGCCCTGATGGTGTTCTCGTGACTTTCGGGTTGCCTGATCTGCCAAGGGCGATGGGACAGTGCATGACAATATTGTTGTGTGCTAGGTTCAAAGAGAATTGTTTGCTATATGCATGCAAGTCCGCCCTGTTATTGTTCCTATTTCAAACCTTTTACACTGTTGAAGCGATCCGGATTGGCTTGCCATTCACGGGTTTGCTGCCTGGCATGCACCTGGCTTCGTGCTGGACTGCATGTACGCTGGCTTAGC…	925	S. mansoni	Yes (925)	ITS_Sm2
				JKIN_034_Mir_02	S. mansoni	No	NA	NA	NA	NA	Yes	>TGCGGAAGGATCATTAACATGAACCCAAAATATATAATGACGCATGCACCTGGCTTCGCGCTGGACTGCATGTACCCTGGCTTAGTGGAAATTCACCCTAGGCTTCAGTGGTTATTATTTTCTTGACCGGGGTACCTAGCCTGTCGTATGCCCTGATGGTGTTCTCGTGACTTTCGGGTTGCCTGATCTGCCAAGGGCGATGGGACAGTGCATGACAATATTGTTGTGTGCTAGGTTCAAAGAGAATTGTTTGCTATATGCATGCAAGTCCGCCCTGTTATTGTTCCTATTTCAAACCTTTTACACTGTTGAAGCGATCCGGATTGGCTTGCCATTCACGGGTTTGCTGCCTGGCATGCACCTGGCTTCGTGCTGGACTGCATGTACGCTGGCTTAGC…	925	S. mansoni	Yes (925)	ITS_Sm2
				JKIN_034_Mir_03	S. mansoni	No	NA	NA	NA	NA	Yes	>TGCGGAAGGATCATTAACATGAACCCAAAATATATAATGACGCATGCACCTGGCTTCGCGCTGGACTGCATGTACCCTGGCTTAGTGGAAATTCACCCTAGGCTTCAGTGGTTATTATTTTCTTGACCGGGGTACCTAGCCTGTCGTATGCCCTGATGGTGTTCTCGTGACTTTCGGGTTGCCTGATCTGCCAAGGGCGATGGGACAGTGCATGACAATATTGTTGTGTGCTAGGTTCAAAGAGAATTGTTTGCTATATGCATGCAAGTCCGCCCTGTTATTGTTCCTATTTCAAACCTTTTACACTGTTGAAGCGATCCGGATTGGCTTGCCATTCACGGGTTTGCTGCCTGGCATGCACCTGGCTTCGTGCTGGACTGCATGTACGCTGGCTTAGC…	925	S. mansoni	Yes (925)	ITS_Sm2
				JKIN_034_Mir_05	S. mansoni	No	NA	NA	NA	NA	Yes	>TGCGGAAGGATCATTAACATGAACCCAAAATATATAATGACGCATGCACCTGGCTTCGCGCTGGACTGCATGTACCCTGGCTTAGTGGAAATTCACCCTAGGCTTCAGTGGTTATTATTTTCTTGACCGGGGTACCTAGCCTGTCGTATGCCCTGATGGTGTTCTCGTGACTTTCGGGTTGCCTGATCTGCCAAGGGCGATGGGACAGTGCATGACAATATTGTTGTGTGCTAGGTTCAAAGAGAATTGTTTGCTATATGCATGCAAGTCCGCCCTGTTATTGTTCCTATTTCAAACCTTTTACACTGTTGAAGCGATCCGGATTGGCTTGCCATTCACGGGTTTGCTGCCTGGCATGCACCTGGCTTCGTGCTGGACTGCATGTACGCTGGCTTAGC…	925	S. mansoni	Yes (925)	ITS_Sm2
				JKIN_034_Mir_06	S. mansoni	No	NA	NA	NA	NA	Yes	No readable sequence	NA	NA	NA	NA
				JKIN_034_Mir_07	S. mansoni	No	NA	NA	NA	NA	Yes	>TGCGGAAGGATCATTAACATGAACCCAAAATATATAATGACGCATGCACCTGGCTTCGCGCTGGACTGCATGTACCCTGGCTTAGTGGAAATTCACCCTAGGCTTCAGTGGTTATTATTTTCTTGACCGGGGTACCTAGCCTGTCGTATGCCCTGATGGTGTTCTCGTGACTTTCGGGTTGCCTGATCTGCCAAGGGCGATGGGACAGTGCATGACAATATTGTTGTGTGCTAGGTTCAAAGAGAATTGTTTGCTATATGCATGCAAGTCCGCCCTGTTATTGTTCCTATTTCAAACCTTTTACACTGTTGAAGCGATCCGGATTGGCTTGCCATTCACGGGTTTGCTGCCTGGCATGCACCTGGCTTCGTGCTGGACTGCATGTACGCTGGCTTAGC…	925	S. mansoni	Yes (925)	ITS_Sm2
				JKIN_034_Mir_08	S. mansoni	No	NA	NA	NA	NA	Yes	>TGCGGAAGGATCATTAACATGAACCCAAAATATATAATGACGCATGCACCTGGCTTCGCGCTGGACTGCATGTACCCTGGCTTAGTGGAAATTCACCCTAGGCTTCAGTGGTTATTATTTTCTTGACCGGGGTACCTAGCCTGTCGTATGCCCTGATGGTGTTCTCGTGACTTTCGGGTTGCCTGATCTGCCAAGGGCGATGGGACAGTGCATGACAATATTGTTGTGTGCTAGGTTCAAAGAGAATTGTTTGCTATATGCATGCAAGTCCGCCCTGTTATTGTTCCTATTTCAAACCTTTTACACTGTTGAAGCGATCCGGATTGGCTTGCCATTCACGGGTTTGCTGCCTGGCATGCACCTGGCTTCGTGCTGGACTGCATGTACGCTGGCTTAGC…	925	S. mansoni	Yes (925)	ITS_Sm2
JKIN_039	November	Temeye_Lewa_Soubalo (1c)	M. huberti	JKIN_039_Mir_01	S. mansoni	Yes	>GTTTTGATCCTTCCGGGTTTTGGTATAGTTAGACATATATGTATGAGTCTAAGGAATAAAGATTCGTCGTTTGGTTATTATGGATTGATTTGTGCTATGGCTTCTATAGTATGCTTAGGTAGAGTAGTATGGGGTCATCATATGTTTATGGTTGGCTTTGATTCGTTAACTGGAGTGTTTTTTAGTTCTATTACTATGATAATAGGTGTTCCTACTGGTATTAAGGTGTTTTCATGACTTTATATGTTGAATAGTTGCGGTATGCGGGTTTTAG	274	S. mansoni	Cox_Sm6	Yes	>TGCGGAAGGATCATTAACATGAACCCAAAATATATAATGACGCATGCACCTGGCTTCGCGCTGGACTGCATGTACCCTGGCTTAGTGGAAATTCACCCTAGGCTTCAGTGGTTATTATTTTCTTGACCGGGGTACCTAGCCTGTCGTATGCCCTGATGGTGTTCTCGTGACTTTCGGGTTGCCTGATCTGCCAAGGGCGATGGGACAGTGCATGACAATATTGTTGTGTGCTAGGTTCAAAGAGAATTGTTTGCTATATGCATGCAAGTCCGCCCTGTTATTGTTCCTATTTCAAACCTTTTACACTGTTGAAGCGATCCGGATTGGCTTGCCATTCACGGGTTTGCTGCCTGGCATGCACCTGGCTTCGTGCTGGACTGCATGTACGCTGGCTTAGC…	925	S. mansoni	Yes (925)	ITS_Sm2
				JKIN_039_Mir_03	S. mansoni	No	NA	NA	NA	NA	Yes	No readable sequence	NA	NA	NA	NA
				JKIN_039_Mir_04	S. mansoni	No	NA	NA	NA	NA	Yes	No readable sequence	NA	NA	NA	NA
				JKIN_039_Mir_07	S. mansoni	No	NA	NA	NA	NA	Yes	No readable sequence	NA	NA	NA	NA
				JKIN_039_Mir_08	S. mansoni	No	NA	NA	NA	NA	Yes	>TGCGGAAGGATCATTAACATGAACCCAAAATATATAATGACGCATGCACCTGGCTTCGCGCTGGACTGCATGTACCCTGGCTTAGTGGAAATTCACCCTAGGCTTCAGTGGTTATTATTTTCTTGACCGGGGTACCTAGCCTGTCGTATGCCCTGATGGTGTTCTCGTGACTTTCGGGTTGCCTGATCTGCCAAGGGCGATGGGACAGTGCATGACAATATTGTTGTGTGCTAGGTTCAAAGAGAATTGTTTGCTATATGCATGCAAGTCCGCCCTGTTATTGTTCCTATTTCAAACCTTTTACACTGTTGAAGCGATCCGGATTGGCTTGCCATTCACGGGTTTGCTGCCTGGCATGCACCTGGCTTCGTGCTGGACTGCATGTACGCTGGCTTAGC…	925	S. mansoni	Yes (925)	ITS_Sm2
				JKIN_039_Mir_10	S. mansoni	No	NA	NA	NA	NA	Yes	No readable sequence	NA	NA	NA	NA
JKIN_050	November	Temeye_Lewa (1b)	M. huberti	JKIN_050_Mir_01	S. haematobium	Yes	>AGTCATATATGTATGAGGATAAGTAATAATGATTCATCGTTTGGGTATTATGGATTGATTTGTGCTATGGCTTCGATAGTTTGCTTAGGAAGTGTAGTTTGAGCCCATCATATGTTTATGGTTGGTTTAGATTATTTGACTGCTATATTTTTTAGTTCAGTGACTATGATTATAGGGATTCCTACAGGTATAAAGGTTTTTTCTTGATTATATATGCTTAAAAGCTGTGGGTCTCGTGTATGAGATCCTATAGTTTGATGATTGGTTGGTTTTATATTTTTATTTACGATAGGTGGTGTTACTGGTATAGCTTTATCAGCTTCTTCATTAGATATATTATTTCATGATACTTGATTTGTTGTTGCTCATTTTCATTATGTTCTTTCTTTAGGTTCTTA…	451	S. haematobium	Cox_Sh1	NA	NA	NA	NA	NA	NA
				JKIN_050_Mir_10	S. haematobium	No	NA	NA	NA	NA	Yes	>GAACCTGCGGAAGGATCATTATCATAACCCAAAAATATATAATGATGCATGCACCTGGCTTCTTGCTGGACTGTATGTACCCTGGCTTGGTGGTTATTACCCTAGGCTTCAGTGGTTGATATTTTCTTGACCGGGGTACCTAGCCTGTCGTATGCCCTGATGGTGTTCTCGTAACTTTCGGGTTGCCTGATCTGCCAAGGGCGATGGGACAGTGCATGACGCTATTGTTGTGTGCTAGGTTCAAAGAGAATTGTATGCTATATGCATGCAAATCCGCCCCGTTATTGTTCCTATTTCAAACTTTTACACTGTTGAAGCGATCCGGTTTGGCTTGCCATTCACGGGTTTGCTGCCTGGCATGCACCTGGCTTCGTGCTGGACTGCATGTACGCTGGCTT…	925	S. haematobium	Yes (553)	ITS_Sh1
				JKIN_050_Mir_11	S. haematobium	No	NA	NA	NA	NA	Yes	>GAACCTGCGGAAGGATCATTATCATAACCCAAAAATATATAATGATGCATGCACCTGGCTTCTTGCTGGACTGTATGTACCCTGGCTTGGTGGTTATTACCCTAGGCTTCAGTGGTTGATATTTTCTTGACCGGGGTACCTAGCCTGTCGTATGCCCTGATGGTGTTCTCGTAACTTTCGGGTTGCCTGATCTGCCAAGGGCGATGGGACAGTGCATGACGCTATTGTTGTGTGCTAGGTTCAAAGAGAATTGTATGCTATATGCATGCAAATCCGCCCCGTTATTGTTCCTATTTCAAACTTTTACACTGTTGAAGCGATCCGGTTTGGCTTGCCATTCACGGGTTTGCTGCCTGGCATGCACCTGGCTTCGTGCTGGACTGCATGTACGCTGGCTT…	925	S. haematobium	Yes (553)	ITS_Sh1
JKIN_071	November	Guéo (4)	M. huberti	JKIN_071_Mir_01	S. mansoni	Yes	>GTTTTGATCCTTCCGGGTTTTGGTATAGTTAGACATATATGTATGAGTCTAAGGAATAAAGATTCGTCGTTTGGTTATTATGGATTGATTTGTGCTATGGCTTCTATAGTATGCTTAGGTAGAGTAGTATGGGGTCATCATATGTTTATGGTTGGCTTTGATTCGTTAACTGGAGTGTTTTTTAGTTCTATTACTATGATAATAGGTGTTCCTACTGGTATTAAGGTGTTTTCATGACTTTATATGTTGAATAGTTGCGGTATGCGGGTTTTAG	274	S. mansoni	Cox_Sm6	Yes	No readable sequence	NA	NA	NA	NA
				JKIN_071_Mir_02	S. mansoni	No	NA	NA	NA	NA	Yes	>TGCGGAAGGATCATTAACATGAACCCAAAATATATAATGACGCATGCACCTGGCTTCGCGCTGGACTGCATGTACCCTGGCTTAGTGGAAATTCACCCTAGGCTTCAGTGGTTATTATTTTCTTGACCGGGGTACCTAGCCTGTCGTATGCCCTGATGGTGTTCTCGTGACTTTCGGGTTGCCTGATCTGCCAAGGGCGATGGGACAGTGCATGACAATATTGTTGTGTGCTAGGTTCAAAGAGAATTGTTTGCTATATGCATGCAAGTCCGCCCTGTTATTGTTCCTATTTCAAACCTTTTACACTGTTGAAGCGATCCGGATTGGCTTGCCATTCACGGGTTTGCTGCCTGGCATGCACCTGGCTTCGTGCTGGACTGCATGTACGCTGGCTTAGC…	925	S. mansoni	Yes (925)	ITS_Sm2
				JKIN_071_Mir_03	S. mansoni	No	NA	NA	NA	NA	Yes	>TGCGGAAGGATCATTAACATGAACCCAAAATATATAATGACGCATGCACCTGGCTTCGCGCTGGACTGCATGTACCCTGGCTTAGTGGAAATTCACCCTAGGCTTCAGTGGTTATTATTTTCTTGACCGGGGTACCTAGCCTGTCGTATGCCCTGATGGTGTTCTCGTGACTTTCGGGTTGCCTGATCTGCCAAGGGCGATGGGACAGTGCATGACAATATTGTTGTGTGCTAGGTTCAAAGAGAATTGTTTGCTATATGCATGCAAGTCCGCCCTGTTATTGTTCCTATTTCAAACCTTTTACACTGTTGAAGCGATCCGGATTGGCTTGCCATTCACGGGTTTGCTGCCTGGCATGCACCTGGCTTCGTGCTGGACTGCATGTACGCTGGCTTAGC…	925	S. mansoni	Yes (925)	ITS_Sm2
				JKIN_071_Mir_04	S. mansoni	No	NA	NA	NA	NA	Yes	>TGCGGAAGGATCATTAACATGAACCCAAAATATATAATGACGCATGCACCTGGCTTCGCGCTGGACTGCATGTACCCTGGCTTAGTGGAAATTCACCCTAGGCTTCAGTGGTTATTATTTTCTTGACCGGGGTACCTAGCCTGTCGTATGCCCTGATGGTGTTCTCGTGACTTTCGGGTTGCCTGATCTGCCAAGGGCGATGGGACAGTGCATGACAATATTGTTGTGTGCTAGGTTCAAAGAGAATTGTTTGCTATATGCATGCAAGTCCGCCCTGTTATTGTTCCTATTTCAAACCTTTTACACTGTTGAAGCGATCCGGATTGGCTTGCCATTCACGGGTTTGCTGCCTGGCATGCACCTGGCTTCGTGCTGGACTGCATGTATGCTGGCTTAGC…	925	S. mansoni	Yes (925)	ITS_Sm11
				JKIN_071_Mir_05	S. mansoni	No	NA	NA	NA	NA	Yes	>TGCGGAAGGATCATTAACATGAACCCAAAATATATAATGACGCATGCACCTGGCTTCGCGCTGGACTGCATGTACCCTGGCTTAGTGGAAATTCACCCTAGGCTTCAGTGGTTATTATTTTCTTGACCGGGGTACCTAGCCTGTCGTATGCCCTGATGGTGTTCTCGTGACTTTCGGGTTGCCTGATCTGCCAAGGGCGATGGGACAGTGCATGACAATATTGTTGTGTGCTAGGTTCAAAGAGAATTGTTTGCTATATGCATGCAAGTCCGCCCTGTTATTGTTCCTATTTCAAACCTTTTACACTGTTGAAGCGATCCGGATTGGCTTGCCATTCACGGGTTTGCTGCCTGGCATGCACCTGGCTTCGTGCTGGACTGCATGTACGCTGGCTTAGC…	925	S. mansoni	Yes (925)	ITS_Sm2
				JKIN_071_Mir_06	S. mansoni	No	NA	NA	NA	NA	Yes	No readable sequence	NA	NA	NA	NA
				JKIN_071_Mir_07	S. mansoni	No	NA	NA	NA	NA	Yes	>TGCGGAAGGATCATTAACATGAACCCAAAATATATAATGACGCATGCACCTGGCTTCGCGCTGGACTGCATGTACCCTGGCTTAGTGGAAATTCACCCTAGGCTTCAGTGGTTATTATTTTCTTGACCGGGGTACCTAGCCTGTCGTATGCCCTGATGGTGTTCTCGTGACTTTCGGGTTGCCTGATCTGCCAAGGGCGATGGGACAGTGCATGACAATATTGTTGTGTGCTAGGTTCAAAGAGAATTGTTTGCTATATGCATGCAAGTCCGCCCTGTTATTGTTCCTATTTCAAACCTTTTACACTGTTGAAGCGATCCGGATTGGCTTGCCATTCACGGGTTTGCTGCCTGGCATGCACCTGGCTTCGTGCTGGACTGCATGTACGCTGGCTTAGC…	925	S. mansoni	Yes (925)	ITS_Sm2
				JKIN_071_Mir_08	S. mansoni	No	NA	NA	NA	NA	Yes	>TGCGGAAGGATCATTAACATGAACCCAAAATATATAATGACGCATGCACCTGGCTTCGCGCTGGACTGCATGTACCCTGGCTTAGTGGAAATTCACCCTAGGCTTCAGTGGTTATTATTTTCTTGACCGGGGTACCTAGCCTGTCGTATGCCCTGATGGTGTTCTCGTGACTTTCGGGTTGCCTGATCTGCCAAGGGCGATGGGACAGTGCATGACAATATTGTTGTGTGCTAGGTTCAAAGAGAATTGTTTGCTATATGCATGCAAGTCCGCCCTGTTATTGTTCCTATTTCAAACCTTTTACACTGTTGAAGCGATCCGGATTGGCTTGCCATTCACGGGTTTGCTGCCTGGCATGCACCTGGCTTCGTGCTGGACTGCATGTACGCTGGCTTAGC…	925	S. mansoni	Yes (925)	ITS_Sm2
JKIN_072	November	Guéo (4)	M. huberti	JKIN_072_Mir_01	S. mansoni	Yes	>GTTTTGATCCTTCCGGGTTTTGGTATAGTTAGACATATATGTATGAGTCTAAGGAATAAAGATTCGTCGTTTGGTTATTATGGATTGATTTGTGCTATGGCTTCTATAGTATGCTTAGGTAGAGTAGTATGGGGTCATCATATGTTTATGGTTGGCTTTGATACGTTAACTGGAGTGTTTTTTAGTTCTATTACTATGATAATAGGTGTTCCTACTGGTATTAAGGTGTTTTCATGACTTTATATGCTGAATAGTTGCGGTATGCGGGTTTTAG	274	S. mansoni	Cox_Sm5	Yes	>TGCGGAAGGATCATTAACATGAACCCAAAATATATAATGACGCATGCACCTGGCTTCGCGCTGGACTGCATGTACCCTGGCTTAGTGGAAATTCACCCTAGGCTTCAGTGGTTATTATTTTCTTGACCGGGGTACCTAGCCTGTCGTATGCCCTGATGGTGTTCTCGTGACTTTCGGGTTGCCTGATCTGCCAAGGGCGATGGGACAGTGCATGACAATATTGTTGTGTGCTAGGTTCAAAGAGAATTGTTTGCTATATGCATGCAAGTCCGCCCTGTTATTGTTCCTATTTCAAACCTTTTACACTGTTGAAGCGATCCGGATTGGCTTGCCATTCACGGGTTTGCTGCCTGGCATGCACCTGGCTTCGTGCTGGACTGCATGTACGCTGGCTTAGC…	925	S. mansoni	Yes (925)	ITS_Sm2
				JKIN_072_Mir_02	S. mansoni	No	NA	NA	NA	NA	Yes	No readable sequence	NA	NA	NA	NA
				JKIN_072_Mir_03	S. mansoni	No	NA	NA	NA	NA	Yes	>TGCGGAAGGATCATTAACATGAACCCAAAATATATAATGACGCATGCACCTGGCTTCGCGCTGGACTGCATGTACCCTGGCTTAGTGGAAATTCACCCTAGGCTTCAGTGGTTATTATTTTCTTGACCGGGGTACCTAGCCTGTCGTATGCCCTGATGGTGTTCTCGTGACTTTCGGGTTGCCTGATCTGCCAAGGGCGATGGGACAGTGCATGACAATATTGTTGTGTGCTAGGTTCAAAGAGAATTGTTTGCTATATGCATGCAAGTCCGCCCTGTTATTGTTCCTATTTCAAACCTTTTACACTGTTGAAGCGATCCGGATTGGCTTGCCATTCACGGGTTTGCTGCCTGGCATGCACCTGGCTTCGTGCTGGACTGCATGTACGCTGGCTTAGC…	925	S. mansoni	Yes (925)	ITS_Sm2
				JKIN_072_Mir_04	S. mansoni	No	NA	NA	NA	NA	Yes	>TGCGGAAGGATCATTAACATGAACCCAAAATATATAATGACGCATGCACCTGGCTTCGCGCTGGACTGCATGTACCCTGGCTTAGTGGAAATTCACCCTAGGCTTCAGTGGTTATTATTTTCTTGACCGGGGTACCTAGCCTGTCGTATGCCCTGATGGTGTTCTCGTGACTTTCGGGTTGCCTGATCTGCCAAGGGCGATGGGACAGTGCATGACAATATTGTTGTGTGCTAGGTTCAAAGAGAATTGTTTGCTATATGCATGCAAGTCCGCCCTGTTATTGTTCCTATTTCAAACCTTTTACACTGTTGAAGCGATCCGGATTGGCTTGCCATTCACGGGTTTGCTGCCTGGCATGCACCTGGCTTCGTGCTGGACTGCATGTACGCTGGCTTAGC…	925	S. mansoni	No	ITS_Sm4
				JKIN_072_Mir_05	S. mansoni	No	NA	NA	NA	NA	Yes	No readable sequence	NA	NA	NA	NA
				JKIN_072_Mir_06	S. mansoni	No	NA	NA	NA	NA	Yes	>TGCGGAAGGATCATTAACATGAACCCAAAATATATAATGACGCATGCACCTGGCTTCGCGCTGGACTGCATGTACCCTGGCTTAGTGGAAATTCACCCTAGGCTTCAGTGGTTATTATTTTCTTGACCGGGGTACCTAGCCTGTCGTATGCCCTGATGGTGTTCTCGTGACTTTCGGGTTGCCTGATCTGCCAAGGGCGATGGGACAGTGCATGACAATATTGTTGTGTGCTAGGTTCAAAGAGAATTGTTTGCTATATGCATGCAAGTCCGCCCTGTTATTGTTCCTATTTCAAACCTTTTACACTGTTGAAGCGATCCGGATTGGCTTGCCATTCACGGGTTTGCTGCCTGGCATGCACCTGGCTTCGTGCTGGACTGCATGTACGCTGGCTTAGC…	925	S. mansoni	No	ITS_Sm4
				JKIN_072_Mir_07	S. mansoni	No	NA	NA	NA	NA	Yes	>TGCGGAAGGATCATTAACATGAACCCAAAATATATAATGACGCATGCACCTGGCTTCGCGCTGGACTGCATGTACCCTGGCTTAGTGGAAATTCACCCTAGGCTTCAGTGGTTATTATTTTCTTGACCGGGGTACCTAGCCTGTCGTATGCCCTGATGGTGTTCTCGTGACTTTCGGGTTGCCTGATCTGCCAAGGGCGATGGGACAGTGCATGACAATATTGTTGTGTGCTAGGTTCAAAGAGAATTGTTTGCTATATGCATGCAAGTCCGCCCTGTTATTGTTCCTATTTCAAACCTTTTACACTGTTGAAGCGATCCGGATTGGCTTGCCATTCACGGGTTTGCTGCCTGGCATGCACCTGGCTTCGTGCTGGACTGCATGTACGCTGGCTTAGC…	925	S. mansoni	Yes (925)	ITS_Sm2
				JKIN_072_Mir_08	S. mansoni	No	NA	NA	NA	NA	Yes	>TGCGGAAGGATCATTAACATGAACCCAAAATATATAATGACGCATGCACCTGGCTTCGCGCTGGACTGCATGTACCCTGGCTTAGTGGAAATTCACCCTAGGCTTCAGTGGTTATTATTTTCTTGACCGGGGTACCTAGCCTGTCGTATGCCCTGATGGTGTTCTCGTGACTTTCGGGTTGCCTGATCTGCCAAGGGCGATGGGACAGTGCATGACAATATTGTTGTGTGCTAGGTTCAAAGAGAATTGTTTGCTATATGCATGCAAGTCCGCCCTGTTATTGTTCCTATTTCAAACCTTTTACACTGTTGAAGCGATCCGGATTGGCTTGCCATTCACGGGTTTGCTGCCTGGCATGCACCTGGCTTCGTGCTGGACTGCATGTACGCTGGCTTAGC…	925	S. mansoni	No	ITS_Sm1
				JKIN_072_Mir_10	S. mansoni	No	NA	NA	NA	NA	Yes	No readable sequence	NA	NA	NA	NA
JKIN_074	November	Guéo (4)	M. huberti	JKIN_074_Mir_01	S. mansoni	Yes	>GTTTTGATCCTTCCGGGTTTTGGTATAGTTAGACATATATGTATGAGTCTAAGGAATAAAGATTCGTCGTTTGGTTATTATGGATTGATTTGTGCTATGGCTTCTATAGTATGCTTAGGTAGAGTAGTATGGGGTCATCATATGTTTATGGTTGGCTTTGATTCGTTAACTGGAGTGTTTTTTAGTTCTATTACTATGATAATAGGTGTTCCTACTGGTATTAAGGTGTTTTCATGACTTTATATGTTGAATAGTTGCGGTATGCGGGTTTTAG	274	S. mansoni	Cox_Sm6	Yes	>TGCGGAAGGATCATTAACATGAACCCAAAATATATAATGACGCATGCACCTGGCTTCGCGCTGGACTGCATGTACCCTGGCTTAGTGGAAATTCACCCTAGGCTTCAGTGGTTATTATTTTCTTGACCGGGGTACCTAGCCTGTCGTATGCCCTGATGGTGTTCTCGTGACTTTCGGGTTGCCTGATCTGCCAAGGGCGATGGGACAGTGCATGACAATATTGTTGTGTGCTAGGTTCAAAGAGAATTGTTTGCTATATGCATGCAAGTCCGCCCTGTTATTGTTCCTATTTCAAACCTTTTACACTGTTGAAGCGATCCGGATTGGCTTGCCATTCACGGGTTTGCTGCCTGGCATGCACCTGGCTTCGTGCTGGACTGCATGTACGCTGGCTTAGC…	925	S. mansoni	Yes (925)	ITS_Sm2
				JKIN_074_Mir_02	S. mansoni	No	NA	NA	NA	NA	Yes	No readable sequence	NA	NA	NA	NA
				JKIN_074_Mir_04	S. mansoni	No	NA	NA	NA	NA	Yes	>TGCGGAAGGATCATTAACATGAACCCAAAATATATAATGACGCATGCACCTGGCTTCGCGCTGGACTGCATGTACCCTGGCTTAGTGGAAATTCACCCTAGGCTTCAGTGGTTATTATTTTCTTGACCGGGGTACCTAGCCTGTCGTATGCCCTGATGGTGTTCTCGTGACTTTCGGGTTGCCTGATCTGCCAAGGGCGATGGGACAGTGCATGACAATATTGTTGTGTGCTAGGTTCAAAGAGAATTGTTTGCTATATGCATGCAAGTCCGCCCTGTTATTGTTCCTATTTCAAACCTTTTACACTGTTGAAGCGATCCGGATTGGCTTGCCATTCACGGGTTTGCTGCCTGGCATGCACCTGGCTTCGTGCTGGACTGCATGTATGCTGGCTTAGC…	925	S. mansoni	No	ITS_Sm8
				JKIN_074_Mir_05	S. mansoni	No	NA	NA	NA	NA	Yes	>TGCGGAAGGATCATTAACATGAACCCAAAATATATAATGACGCATGCACCTGGCTTCGCGCTGGACTGCATGTACCCTGGCTTAGTGGAAATTCACCCTAGGCTTCAGTGGTTATTATTTTCTTGACCGGGGTACCTAGCCTGTCGTATGCCCTGATGGTGTTCTCGTGACTTTCGGGTTGCCTGATCTGCCAAGGGCGATGGGACAGTGCATGACAATATTGTTGTGTGCTAGGTTCAAAGAGAATTGTTTGCTATATGCATGCAAGTCCGCCCTGTTATTGTTCCTATTTCAAACCTTTTACACTGTTGAAGCGATCCGGATTGGCTTGCCATTCACGGGTTTGCTGCCTGGCATGCACCTGGCTTCGTGCTGGACTGCATGTACGCTGGCTTAGC…	925	S. mansoni	Yes (925)	ITS_Sm2
				JKIN_074_Mir_07	S. mansoni	No	NA	NA	NA	NA	Yes	>TGCGGAAGGATCATTAACATGAACCCAAAATATATAATGACGCATGCACCTGGCTTCGCGCTGGACTGCATGTACCCTGGCTTAGTGGAAATTCACCCTAGGCTTCAGTGGTTATTATTTTCTTGACCGGGGTACCTAGCCTGTCGTATGCCCTGATGGTGTTCTCGTGACTTTCGGGTTGCCTGATCTGCCAAGGGCGATGGGACAGTGCATGACAATATTGTTGTGTGCTAGGTTCAAAGAGAATTGTTTGCTATATGCATGCAAGTCCGCCCTGTTATTGTTCCTATTTCAAACCTTTTACACTGTTGAAGCGATCCGGATTGGCTTGCCATTCACGGGTTTGCTGCCTGGCATGCACCTGGCTTCGTGCTGGACTGCATGTACGCTGGCTTAGC…	925	S. mansoni	No	ITS_Sm4
JKIN_077	November	Guéo (4)	M. huberti	JKIN_077_Mir_01	S. mansoni	Yes	>GTTTTGATCCTTCCGGGTTTTGGTATAGTTAGACATATATGTATGAGTCTAAGGAATAAAGATTCGTCGTTTGGTTATTATGGATTGATTTGTGCTATGGCTTCTATAGTATGCTTAGGTAGAGTAGTATGGGGTCATCATATGTTTATGGTTGGCTTTGATTCGTTAACTGGAGTGTTTTTTAGTTCTATTACTATGATAATAGGTGTTCCTACTGGTATTAAGGTGTTTTCATGACTTTATATGTTGAATAGTTGCGGTATGCGGGTTTTAG	274	S. mansoni	Cox_Sm6	NA	NA	NA	NA	NA	NA
				JKIN_077_Mir_03	S. mansoni	No	NA	NA	NA	NA	Yes	>TGCGGAAGGATCATTAACATGAACCCAAAATATATAATGACGCATGCACCTGGCTTCGCGCTGGACTGCATGTACCCTGGCTTAGTGGAAATTCACCCTAGGCTTCAGTGGTTATTATTTTCTTGACCGGGGTACCTAGCCTGTCGTATGCCCTGATGGTGTTCTCGTGACTTTCGGGTTGCCTGATCTGCCAAGGGCGATGGGACAGTGCATGACAATATTGTTGTGTGCTAGGTTCAAAGAGAATTGTTTGCTATATGCATGCAAGTCCGCCCTGTTATTGTTCCTATTTCAAACCTTTTACACTGTTGAAGCGATCCGGATTGGCTTGCCATTCACGGGTTTGCTGCCTGGCATGCACCTGGCTTCGTGCTGGACTGCATGTACGCTGGCTTAGC…	925	S. mansoni	Yes (925)	ITS_Sm2
				JKIN_077_Mir_04	S. mansoni	No	NA	NA	NA	NA	Yes	>TGCGGAAGGATCATTAACATGAACCCAAAATATATAATGACGCATGCACCTGGCTTCGCGCTGGACTGCATGTACCCTGGCTTAGTGGAAATTCACCCTAGGCTTCAGTGGTTATTATTTTCTTGACCGGGGTACCTAGCCTGTCGTATGCCCTGATGGTGTTCTCGTGACTTTCGGGTTGCCTGATCTGCCAAGGGCGATGGGACAGTGCATGACAATATTGTTGTGTGCTAGGTTCAAAGAGAATTGTTTGCTATATGCATGCAAGTCCGCCCTGTTATTGTTCCTATTTCAAACCTTTTACACTGTTGAAGCGATCCGGATTGGCTTGCCATTCACGGGTTTGCTGCCTGGCATGCACCTGGCTTCGTGCTGGACTGCATGTACGCTGGCTTAGC…	925	S. mansoni	Yes (925)	ITS_Sm2
				JKIN_077_Mir_06	S. mansoni	No	NA	NA	NA	NA	Yes	>TGCGGAAGGATCATTAACATGAACCCAAAATATATAATGACGCATGCACCTGGCTTCGCGCTGGACTGCATGTACCCTGGCTTAGTGGAAATTCACCCTAGGCTTCAGTGGTTATTATTTTCTTGACCGGGGTACCTAGCCTGTCGTATGCCCTGATGGTGTTCTCGTGACTTTCGGGTTGCCTGATCTGCCAAGGGCGATGGGACAGTGCATGACAATATTGTTGTGTGCTAGGTTCAAAGAGAATTGTTTGCTATATGCATGCAAGTCCGCCCTGTTATTGTTCCTATTTCAAACCTTTTACACTGTTGAAGCGATCCGGATTGGCTTGCCATTCACGGGTTTGCTGCCTGGCATGCACCTGGCTTCGTGCTGGACTGCATGTACGCTGGCTTAGC…	925	S. mansoni	No	ITS_Sm1
				JKIN_077_Mir_09	S. mansoni	No	NA	NA	NA	NA	Yes	>TGCGGAAGGATCATTAACATGAACCCAAAATATATAATGACGCATGCACCTGGCTTCGCGCTGGACTGCATGTACCCTGGCTTAGTGGAAATTCACCCTAGGCTTCAGTGGTTATTATTTTCTTGACCGGGGTACCTAGCCTGTCGTATGCCCTGATGGTGTTCTCGTGACTTTCGGGTTGCCTGATCTGCCAAGGGCGATGGGACAGTGCATGACAATATTGTTGTGTGCTAGGTTCAAAGAGAATTGTTTGCTATATGCATGCAAGTCCGCCCTGTTATTGTTCCTATTTCAAACCTTTTACACTGTTGAAGCGATCCGGATTGGCTTGCCATTCACGGGTTTGCTGCCTGGCATGCACCTGGCTTCGTGCTGGACTGCATGTACGCTGGCTTAGC…	925	S. mansoni	No	ITS_Sm2
JKIN_0289	August	Temeye_Canal_Sall (1a)	M. huberti	JKIN_0289_Mir_04	S. mansoni	No	NA	NA	NA	NA	Yes	No readable sequence	NA	NA	NA	NA
				JKIN_0289_Mir_05	S. mansoni	No	NA	NA	NA	NA	Yes	>TGCGGAAGGATCATTAACATGAACCCAAAATATATAATGACGCATGCACCTGGCTTCGCGCTGGACTGCATGTACCCTGGCTTAGTGGAAATTCACCCTAGGCTTCAGTGGTTATTATTTTCTTGACCGGGGTACCTAGCCTGTCGTATGCCCTGATGGTGTTCTCGTGACTTTCGGGTTGCCTGATCTGCCAAGGGCGATGGGACAGTGCATGACAATATTGTTGTGTGCTAGGTTCAAAGAGAATTGTTTGCTATATGCATGCAAGTCCGCCCTGTTATTGTTCCTATTTCAAACCTTTTACACTGTTGAAGCGATCCGGATTGGCTTGCCATTCACGGGTTTGCTGCCTGGCATGCACCTGGCTTCGTGCTGGACTGCATGTACGCTGGCTTAGC…	925	S. mansoni	Yes (925)	ITS_Sm2
				JKIN_0289_Mir_06	S. mansoni	No	NA	NA	NA	NA	Yes	>TGCGGAAGGATCATTAACATGAACCCAAAATATATAATGACGCATGCACCTGGCTTCGCGCTGGACTGCATGTACCCTGGCTTAGTGGAAATTCACCCTAGGCTTCAGTGGTTATTATTTTCTTGACCGGGGTACCTAGCCTGTCGTATGCCCTGATGGTGTTCTCGTGACTTTCGGGTTGCCTGATCTGCCAAGGGCGATGGGACAGTGCATGACAATATTGTTGTGTGCTAGGTTCAAAGAGAATTGTTTGCTATATGCATGCAAGTCCGCCCTGTTATTGTTCCTATTTCAAACCTTTTACACTGTTGAAGCGATCCGGATTGGCTTGCCATTCACGGGTTTGCTGCCTGGCATGCACCTGGCTTCGTGCTGGACTGCATGTACGCTGGCTTAGC…	925	S. mansoni	Yes (925)	ITS_Sm2
				JKIN_0289_Mir_07	S. mansoni	No	NA	NA	NA	NA	Yes	>TGCGGAAGGATCATTAACATGAACCCAAAATATATAATGACGCATGCACCTGGCTTCGCGCTGGACTGCATGTACCCTGGCTTAGTGGAAATTCACCCTAGGCTTCAGTGGTTATTATTTTCTTGACCGGGGTACCTAGCCTGTCGTATGCCCTGATGGTGTTCTCGTGACTTTCGGGTTGCCTGATCTGCCAAGGGCGATGGGACAGTGCATGACAATATTGTTGTGTGCTAGGTTCAAAGAGAATTGTTTGCTATATGCATGCAAGTCCGCCCTGTTATTGTTCCTATTTCAAACCTTTTACACTGTTGAAGCGATCCGGATTGGCTTGCCATTCACGGGTTTGCTGCCTGGCATGCACCTGGCTTCGTGCTGGACTGCATGTACGCTGGCTTAGC…	925	S. mansoni	Yes (925)	ITS_Sm2
				JKIN_0289_Mir_10	S. mansoni	Yes	>GTTTTGATCCTTCCGGGTTTTGGTATAGTTAGACATATATGTATGAGTCTAAGGAATAAAGATTCGTCGTTTGGTTATTATGGATTGATTTGCGCTATGGCTTCCATAGTATGCTTAGGTAGAGTAGTATGGGGTCATCATATGTTTATGGTTGGCTTTGATTCGTTAACTGGAGTGTTTTTTAGTTCTATTACTATGATAATAGGTGTTCCTACTGGTATTAAGGTGTTTTCATGACTTTATATGTTGAATAGTTGTGGTATGCGGGTTTTAG	274	S. mansoni	Cox_Sm3	NA	NA	925	NA	NA	NA
JKIN_0321	August	Gankette Guent (5)	M. huberti	JKIN_0321_Mir_01	S. mansoni	Yes	>GTTTTGATCCTTCCGGGTTTTGGTATAGTTAGACATATATGTATGAGTCTAAGGAATAAAGATTCGTCGTTTGGTTATTATGGATTGATTTGTGCTATGGCTTCTATAGTATGCTTAGGTAGAGTAGTATGGGGTCATCATATGTTTATGGTTGGTTTTGATTCGTTAACTGGAGTGTTTTTTAGTTCTATTACTATGATAATAGGTGTTCCTACTGGTATTAAGGTGTTTTCATGACTTTATATGTTGAATAGTTGTGGTATGCGGGTTTTAG	274	S. mansoni	Cox_Sm7	Yes	No readable sequence	NA	NA	NA	NA
				JKIN_0321_Mir_02	S. mansoni	No	NA	NA	NA	NA	Yes	No readable sequence	NA	NA	NA	NA
				JKIN_0321_Mir_04	S. mansoni	No	NA	NA	NA	NA	Yes	>TGCGGAAGGATCATTAACATGAACCCAAAATATATAATGACGCATGCACCTGGCTTCGCGCTGGACTGCATGTACCCTGGCTTAGTGGAAATTCACCCTAGGCTTCAGTGGTTATTATTTTCTTGACCGGGGTACCTAGCCTGTCGTATGCCCTGATGGTGTTCTCGTGACTTTCGGGTTGCCTGATCTGCCAAGGGCGATGGGACAGTGCATGACAATATTGTTGTGTGCTAGGTTCAAAGAGAATTGTTTGCTATATGCATGCAAGTCCGCCCTGTTATTGTTCCTATTTCAAACCTTTTACACTGTTGAAGCGATCCGGATTGGCTTGCCATTCACGGGTTTGCTGCCTGGCATGCACCTGGCTTCGTGCTGGACTGCATGTACGCTGGCTTAGC…	925	S. mansoni	Yes (925)	ITS_Sm2
				JKIN_0321_Mir_05	S. mansoni	No	NA	NA	NA	NA	Yes	No readable sequence	NA	NA	NA	NA
				JKIN_0321_Mir_08	S. mansoni	No	NA	NA	NA	NA	Yes	>TGCGGAAGGATCATTAACATGAACCCAAAATATATAATGACGCATGCACCTGGCTTCGCGCTGGACTGCATGTACCCTGGCTTAGTGGAAATTCACCCTAGGCTTCAGTGGTTATTATTTTCTTGACCGGGGTACCTAGCCTGTCGTATGCCCTGATGGTGTTCTCGTGACTTTCGGGTTGCCTGATCTGCCAAGGGCGATGGGACAGTGCATGACAATATTGTTGTGTGCTAGGTTCAAAGAGAATTGTTTGCTATATGCATGCAAGTCCGCCCTGTTATTGTTCCTATTTCAAACCTTTTACACTGTTGAAGCGATCCGGATTGGCTTGCCATTCACGGGTTTGCTGCCTGGCATGCACCTGGCTTCGTGCTGGACTGCATGTACGCTGGCTTAGC…	925	S. mansoni	Yes (925)	ITS_Sm2

## Sheet: Cercariae
Host ID	Sampling period	Village_site	Host species	Cercariae ID	Cox1 RD-PCR results	Cox1 sequencing	Edited Cox1 sequences	Edited Cox1 lenght (bp)	Cox1 sequence assignation	Cox1 haplotype	ITS sequencing	Edited ITS sequences	Edited ITS length (bp)	ITS assignation	Presence of double peaks in the chromatogram (position)	ITS variants
Bp3_Gueo_April	April	Guéo (4)	B. pfeifferi	Bp3_Gueo_April_cerc03	S. mansoni	No	NA	NA	NA	NA	Yes	>TGCGGAAGGATCATTAACATGAACCCAAAATATATAATGACGCATGCACCTGGCTTCGCGCTGGACTGCATGTACCCTGGCTTAGTGGAAATTCACCCTAGGCTTCAGTGGTTATTATTTTCTTGACCGGGGTACCTAGCCTGTCGTATGCCCTGATGGTGTTCTCGTGACTTTCGGGTTGCCTGATCTGCCAAGGGCGATGGGACAGTGCATGACAATATTGTTGTGTGCTAGGTTCAAAGAGAATTGTTTGCTATATGCATGCAAGTCCGCCCTGTTATTGTTCCTATTTCAAACCTTTTACACTGTTGAAGCGATCCGGATTGGCTTGCCATTCACGGGTTTGCTGCCTGGCATGCACCTGGCTTCGTGCTGGACTGCATGTACGCTGGCTTAGC…	925	S. mansoni	No	ITS_Sm1
				Bp3_Gueo_April_cerc04	S. mansoni	No	NA	NA	NA	NA	Yes	>TGCGGAAGGATCATTAACATGAACCCAAAATATATAATGACGCATGCACCTGGCTTCGCGCTGGACTGCATGTACCCTGGCTTAGTGGAAATTCACCCTAGGCTTCAGTGGTTATTATTTTCTTGACCGGGGTACCTAGCCTGTCGTATGCCCTGATGGTGTTCTCGTGACTTTCGGGTTGCCTGATCTGCCAAGGGCGATGGGACAGTGCATGACAATATTGTTGTGTGCTAGGTTCAAAGAGAATTGTTTGCTATATGCATGCAAGTCCGCCCTGTTATTGTTCCTATTTCAAACCTTTTACACTGTTGAAGCGATCCGGATTGGCTTGCCATTCACGGGTTTGCTGCCTGGCATGCACCTGGCTTCGTGCTGGACTGCATGTACGCTGGCTTAGC…	925	S. mansoni	No	ITS_Sm1
Bp4_Gueo_April	April	Guéo (4)	B. pfeifferi	Bp4_Gueo_April_cerc01	S. mansoni	No	NA	NA	NA	NA	Yes	>TGCGGAAGGATCATTAACATGAACCCAAAATATATAATGACGCATGCACCTGGCTTCGCGCTGGACTGCATGTACCCTGGCTTAGTGGAAATTCACCCTAGGCTTCAGTGGTTATTATTTTCTTGACCGGGGTACCTAGCCTGTCGTATGCCCTGATGGTGTTCTCGTGACTTTCGGGTTGCCTGATCTGCCAAGGGCGATGGGACAGTGCATGACAATATTGTTGTGTGCTAGGTTCAAAGAGAATTGTTTGCTATATGCATGCAAGTCCGCCCTGTTATTGTTCCTATTTCAAACCTTTTACACTGTTGAAGCGATCCGGATTGGCTTGCCATTCACGGGTTTGCTGCCTGGCATGCACCTGGCTTCGTGCTGGACTGCATGTACGCTGGCTTAGC…	925	S. mansoni	No	ITS_Sm1
				Bp4_Gueo_April_cerc02	S. mansoni	No	NA	NA	NA	NA	Yes	>TGCGGAAGGATCATTAACATGAACCCAAAATATATAATGACGCATGCACCTGGCTTCGCGCTGGACTGCATGTACCCTGGCTTAGTGGAAATTCACCCTAGGCTTCAGTGGTTATTATTTTCTTGACCGGGGTACCTAGCCTGTCGTATGCCCTGATGGTGTTCTCGTGACTTTCGGGTTGCCTGATCTGCCAAGGGCGATGGGACAGTGCATGACAATATTGTTGTGTGCTAGGTTCAAAGAGAATTGTTTGCTATATGCATGCAAGTCCGCCCTGTTATTGTTCCTATTTCAAACCTTTTACACTGTTGAAGCGATCCGGATTGGCTTGCCATTCACGGGTTTGCTGCCTGGCATGCACCTGGCTTCGTGCTGGACTGCATGTACGCTGGCTTAGC…	925	S. mansoni	No	ITS_Sm1
				Bp4_Gueo_April_cerc04	S. mansoni	No	NA	NA	NA	NA	Yes	>TGCGGAAGGATCATTAACATGAACCCAAAATATATAATGACGCATGCACCTGGCTTCGCGCTGGACTGCATGTACCCTGGCTTAGTGGAAATTCACCCTAGGCTTCAGTGGTTATTATTTTCTTGACCGGGGTACCTAGCCTGTCGTATGCCCTGATGGTGTTCTCGTGACTTTCGGGTTGCCTGATCTGCCAAGGGCGATGGGACAGTGCATGACAATATTGTTGTGTGCTAGGTTCAAAGAGAATTGTTTGCTATATGCATGCAAGTCCGCCCTGTTATTGTTCCTATTTCAAACCTTTTACACTGTTGAAGCGATCCGGATTGGCTTGCCATTCACGGGTTTGCTGCCTGGCATGCACCTGGCTTCGTGCTGGACTGCATGTACGCTGGCTTAGC…	925	S. mansoni	No	ITS_Sm1
				Bp4_Gueo_April_cerc05	S. mansoni	No	NA	NA	NA	NA	Yes	>TGCGGAAGGATCATTAACATGAACCCAAAATATATAATGACGCATGCACCTGGCTTCGCGCTGGACTGCATGTACCCTGGCTTAGTGGAAATTCACCCTAGGCTTCAGTGGTTATTATTTTCTTGACCGGGGTACCTAGCCTGTCGTATGCCCTGATGGTGTTCTCGTGACTTTCGGGTTGCCTGATCTGCCAAGGGCGATGGGACAGTGCATGACAATATTGTTGTGTGCTAGGTTCAAAGAGAATTGTTTGCTATATGCATGCAAGTCCGCCCTGTTATTGTTCCTATTTCAAACCTTTTACACTGTTGAAGCGATCCGGATTGGCTTGCCATTCACGGGTTTGCTGCCTGGCATGCACCTGGCTTCGTGCTGGACTGCATGTACGCTGGCTTAGC…	925	S. mansoni	No	ITS_Sm4
Bp6_Gueo_April	April	Guéo (4)	B. pfeifferi	Bp6_Gueo_April_cerc01	S. mansoni	No	NA	NA	NA	NA	Yes	>TGCGGAAGGATCATTAACATGAACCCAAAATATATAATGACGCATGCACCTGGCTTCGCGCTGGACTGCATGTACCCTGGCTTAGTGGAAATTCACCCTAGGCTTCAGTGGTTATTATTTTCTTGACCGGGGTACCTAGCCTGTCGTATGCCCTGATGGTGTTCTCGTGACTTTCGGGTTGCCTGATCTGCCAAGGGCGATGGGACAGTGCATGACAATATTGTTGTGTGCTAGGTTCAAAGAGAATTGTTTGCTATATGCATGCAAGTCCGCCCTGTTATTGTTCCTATTTCAAACCTTTTACACTGTTGAAGCGATCCGGATTGGCTTGCCATTCACGGGTTTGCTGCCTGGCATGCACCTGGCTTCGTGCTGGACTGCATGTACGCTGGCTTAGC…	925	S. mansoni	No	ITS_Sm1
				Bp6_Gueo_April_cerc02	S. mansoni	No	NA	NA	NA	NA	Yes	>TGCGGAAGGATCATTAACATGAACCCAAAATATATAATGACGCATGCACCTGGCTTCGCGCTGGACTGCATGTACCCTGGCTTAGTGGAAATTCACCCTAGGCTTCAGTGGTTATTATTTTCTTGACCGGGGTACCTAGCCTGTCGTATGCCCTGATGGTGTTCTCGTGACTTTCGGGTTGCCTGATCTGCCAAGGGCGATGGGACAGTGCATGACAATATTGTTGTGTGCTAGGTTCAAAGAGAATTGTTTGCTATATGCATGCAAGTCCGCCCTGTTATTGTTCCTATTTCAAACCTTTTACACTGTTGAAGCGATCCGGATTGGCTTGCCATTCACGGGTTTGCTGCCTGGCATGCACCTGGCTTCGTGCTGGACTGCATGTACGCTGGCTTAGC…	925	S. mansoni	No	ITS_Sm1
				Bp6_Gueo_April_cerc03	S. mansoni	No	NA	NA	NA	NA	Yes	>TGCGGAAGGATCATTAACATGAACCCAAAATATATAATGACGCATGCACCTGGCTTCGCGCTGGACTGCATGTACCCTGGCTTAGTGGAAATTCACCCTAGGCTTCAGTGGTTATTATTTTCTTGACCGGGGTACCTAGCCTGTCGTATGCCCTGATGGTGTTCTCGTGACTTTCGGGTTGCCTGATCTGCCAAGGGCGATGGGACAGTGCATGACAATATTGTTGTGTGCTAGGTTCAAAGAGAATTGTTTGCTATATGCATGCAAGTCCGCCCTGTTATTGTTCCTATTTCAAACCTTTTACACTGTTGAAGCGATCCGGATTGGCTTGCCATTCACGGGTTTGCTGCCTGGCATGCACCTGGCTTCGTGCTGGACTGCATGTACGCTGGCTTAGC…	925	S. mansoni	No	ITS_Sm1
				Bp6_Gueo_April_cerc05	S. mansoni	No	NA	NA	NA	NA	Yes	>TGCGGAAGGATCATTAACATGAACCCAAAATATATAATGACGCATGCACCTGGCTTCGCGCTGGACTGCATGTACCCTGGCTTAGTGGAAATTCACCCTAGGCTTCAGTGGTTATTATTTTCTTGACCGGGGTACCTAGCCTGTCGTATGCCCTGATGGTGTTCTCGTGACTTTCGGGTTGCCTGATCTGCCAAGGGCGATGGGACAGTGCATGACAATATTGTTGTGTGCTAGGTTCAAAGAGAATTGTTTGCTATATGCATGCAAGTCCGCCCTGTTATTGTTCCTATTTCAAACCTTTTACACTGTTGAAGCGATCCGGATTGGCTTGCCATTCACGGGTTTGCTGCCTGGCATGCACCTGGCTTCGTGCTGGACTGCATGTACGCTGGCTTAGC…	925	S. mansoni	No	ITS_Sm1
				Bp6_Gueo_April_cerc06	S. mansoni	No	NA	NA	NA	NA	Yes	No readable sequence	NA	NA	NA	NA
Bp7_Gueo_April	April	Guéo (4)	B. pfeifferi	Bp7_Gueo_April_cerc01	S. mansoni	No	NA	NA	NA	NA	Yes	>TGCGGAAGGATCATTAACATGAACCCAAAATATATAATGACGCATGCACCTGGCTTCGCGCTGGACTGCATGTACCCTGGCTTAGTGGAAATTCACCCTAGGCTTCAGTGGTTATTATTTTCTTGACCGGGGTACCTAGCCTGTCGTATGCCCTGATGGTGTTCTCGTGACTTTCGGGTTGCCTGATCTGCCAAGGGCGATGGGACAGTGCATGACAATATTGTTGTGTGCTAGGTTCAAAGAGAATTGTTTGCTATATGCATGCAAGTCCGCCCTGTTATTGTTCCTATTTCAAACCTTTTACACTGTTGAAGCGATCCGGATTGGCTTGCCATTCACGGGTTTGCTGCCTGGCATGCACCTGGCTTCGTGCTGGACTGCATGTACGCTGGCTTAGC…	925	S. mansoni	No	ITS_Sm1
				Bp7_Gueo_April_cerc02	S. mansoni	No	NA	NA	NA	NA	Yes	>TGCGGAAGGATCATTAACATGAACCCAAAATATATAATGACGCATGCACCTGGCTTCGCGCTGGACTGCATGTACCCTGGCTTAGTGGAAATTCACCCTAGGCTTCAGTGGTTATTATTTTCTTGACCGGGGTACCTAGCCTGTCGTATGCCCTGATGGTGTTCTCGTGACTTTCGGGTTGCCTGATCTGCCAAGGGCGATGGGACAGTGCATGACAATATTGTTGTGTGCTAGGTTCAAAGAGAATTGTTTGCTATATGCATGCAAGTCCGCCCTGTTATTGTTCCTATTTCAAACCTTTTACACTGTTGAAGCGATCCGGATTGGCTTGCCATTCACGGGTTTGCTGCCTGGCATGCACCTGGCTTCGTGCTGGACTGCATGTACGCTGGCTTAGC…	925	S. mansoni	No	ITS_Sm1
				Bp7_Gueo_April_cerc03	S. mansoni	No	NA	NA	NA	NA	Yes	>TGCGGAAGGATCATTAACATGAACCCAAAATATATAATGACGCATGCACCTGGCTTCGCGCTGGACTGCATGTACCCTGGCTTAGTGGAAATTCACCCTAGGCTTCAGTGGTTATTATTTTCTTGACCGGGGTACCTAGCCTGTCGTATGCCCTGATGGTGTTCTCGTGACTTTCGGGTTGCCTGATCTGCCAAGGGCGATGGGACAGTGCATGACAATATTGTTGTGTGCTAGGTTCAAAGAGAATTGTTTGCTATATGCATGCAAGTCCGCCCTGTTATTGTTCCTATTTCAAACCTTTTACACTGTTGAAGCGATCCGGATTGGCTTGCCATTCACGGGTTTGCTGCCTGGCATGCACCTGGCTTCGTGCTGGACTGCATGTACGCTGGCTTAGC…	925	S. mansoni	No	ITS_Sm2
				Bp7_Gueo_April_cerc05	S. mansoni	No	NA	NA	NA	NA	Yes	>TGCGGAAGGATCATTAACATGAACCCAAAATATATAATGACGCATGCACCTGGCTTCGCGCTGGACTGCATGTACCCTGGCTTAGTGGAAATTCACCCTAGGCTTCAGTGGTTATTATTTTCTTGACCGGGGTACCTAGCCTGTCGTATGCCCTGATGGTGTTCTCGTGACTTTCGGGTTGCCTGATCTGCCAAGGGCGATGGGACAGTGCATGACAATATTGTTGTGTGCTAGGTTCAAAGAGAATTGTTTGCTATATGCATGCAAGTCCGCCCTGTTATTGTTCCTATTTCAAACCTTTTACACTGTTGAAGCGATCCGGATTGGCTTGCCATTCACGGGTTTGCTGCCTGGCATGCACCTGGCTTCGTGCTGGACTGCATGTACGCTGGCTTAGC…	925	S. mansoni	No	ITS_Sm1
Bp8_Gueo_April	April	Guéo (4)	B. pfeifferi	Bp8_Gueo_April_cerc01	S. mansoni	No	NA	NA	NA	NA	Yes	>TGCGGAAGGATCATTAACATGAACCCAAAATATATAATGACGCATGCACCTGGCTTCGCGCTGGACTGCATGTACCCTGGCTTAGTGGAAATTCACCCTAGGCTTCAGTGGTTATTATTTTCTTGACCGGGGTACCTAGCCTGTCGTATGCCCTGATGGTGTTCTCGTGACTTTCGGGTTGCCTGATCTGCCAAGGGCGATGGGACAGTGCATGACAATATTGTTGTGTGCTAGGTTCAAAGAGAATTGTTTGCTATATGCATGCAAGTCCGCCCTGTTATTGTTCCTATTTCAAACCTTTTACACTGTTGAAGCGATCCGGATTGGCTTGCCATTCACGGGTTTGCTGCCTGGCATGCACCTGGCTTCGTGCTGGACTGCATGTACGCTGGCTTAGC…	925	S. mansoni	No	ITS_Sm1
				Bp8_Gueo_April_cerc02	S. mansoni	No	NA	NA	NA	NA	Yes	>TGCGGAAGGATCATTAACATGAACCCAAAATATATAATGACGCATGCACCTGGCTTCGCGCTGGACTGCATGTACCCTGGCTTAGTGGAAATTCACCCTAGGCTTCAGTGGTTATTATTTTCTTGACCGGGGTACCTAGCCTGTCGTATGCCCTGATGGTGTTCTCGTGACTTTCGGGTTGCCTGATCTGCCAAGGGCGATGGGACAGTGCATGACAATATTGTTGTGTGCTAGGTTCAAAGAGAATTGTTTGCTATATGCATGCAAGTCCGCCCTGTTATTGTTCCTATTTCAAACCTTTTACACTGTTGAAGCGATCCGGATTGGCTTGCCATTCACGGGTTTGCTGCCTGGCATGCACCTGGCTTCGTGCTGGACTGCATGTACGCTGGCTTAGC…	925	S. mansoni	No	ITS_Sm2
				Bp8_Gueo_April_cerc04	S. mansoni	No	NA	NA	NA	NA	Yes	>TGCGGAAGGATCATTAACATGAACCCAAAATATATAATGACGCATGCACCTGGCTTCGCGCTGGACTGCATGTACCCTGGCTTAGTGGAAATTCACCCTAGGCTTCAGTGGTTATTATTTTCTTGACCGGGGTACCTAGCCTGTCGTATGCCCTGATGGTGTTCTCGTGACTTTCGGGTTGCCTGATCTGCCAAGGGCGATGGGACAGTGCATGACAATATTGTTGTGTGCTAGGTTCAAAGAGAATTGTTTGCTATATGCATGCAAGTCCGCCCTGTTATTGTTCCTATTTCAAACCTTTTACACTGTTGAAGCGATCCGGATTGGCTTGCCATTCACGGGTTTGCTGCCTGGCATGCACCTGGCTTCGTGCTGGACTGCATGTACGCTGGCTTAGC…	925	S. mansoni	No	ITS_Sm1
				Bp8_Gueo_April_cerc05	S. mansoni	No	NA	NA	NA	NA	Yes	>TGCGGAAGGATCATTAACATGAACCCAAAATATATAATGACGCATGCACCTGGCTTCGCGCTGGACTGCATGTACCCTGGCTTAGTGGAAATTCACCCTAGGCTTCAGTGGTTATTATTTTCTTGACCGGGGTACCTAGCCTGTCGTATGCCCTGATGGTGTTCTCGTGACTTTCGGGTTGCCTGATCTGCCAAGGGCGATGGGACAGTGCATGACAATATTGTTGTGTGCTAGGTTCAAAGAGAATTGTCTGCTATATGCATGCAAGTCCGCCCTGTTATTGTTCCTATTTCAAACCTTTTACACTGTTGAAGCGATCCGGATTGGCTTGCCATTCACGGGTTTGCTGCCTGGCATGCACCTGGCTTCGTGCTGGACTGCATGTACGCTGGCTTAGC…	925	S. mansoni	Yes (925)	ITS_Sm10
Bp9_Gueo_April	April	Guéo (4)	B. pfeifferi	Bp9_Gueo_April_cerc01	S. mansoni	No	NA	NA	NA	NA	Yes	>TGCGGAAGGATCATTAACATGAACCCAAAATATATAATGACGCATGCACCTGGCTTCGCGCTGGACTGCATGTACCCTGGCTTAGTGGAAATTCACCCTAGGCTTCAGTGGTTATTATTTTCTTGACCGGGGTACCTAGCCTGTCGTATGCCCTGATGGTGTTCTCGTGACTTTCGGGTTGCCTGATCTGCCAAGGGCGATGGGACAGTGCATGACAATATTGTTGTGTGCTAGGTTCAAAGAGAATTGTTTGCTATATGCATGCAAGTCCGCCCTGTTATTGTTCCTATTTCAAACCTTTTACACTGTTGAAGCGATCCGGATTGGCTTGCCATTCACGGGTTTGCTGCCTGGCATGCACCTGGCTTCGTGCTGGACTGCATGTACGCTGGCTTAGC…	925	S. mansoni	No	ITS_Sm1
				Bp9_Gueo_April_cerc02	S. mansoni	No	NA	NA	NA	NA	Yes	>TGCGGAAGGATCATTAACATGAACCCAAAATATATAATGACGCATGCACCTGGCTTCGCGCTGGACTGCATGTACCCTGGCTTAGTGGAAATTCACCCTAGGCTTCAGTGGTTATTATTTTCTTGACCGGGGTACCTAGCCTGTCGTATGCCCTGATGGTGTTCTCGTGACTTTCGGGTTGCCTGATCTGCCAAGGGCGATGGGACAGTGCATGACAATATTGTTGTGTGCTAGGTTCAAAGAGAATTGTTTGCTATATGCATGCAAGTCCGCCCTGTTATTGTTCCTATTTCAAACCTTTTACACTGTTGAAGCGATCCGGATTGGCTTGCCATTCACGGGTTTGCTGCCTGGCATGCACCTGGCTTCGTGCTGGACTGCATGTACGCTGGCTTAGC…	925	S. mansoni	No	ITS_Sm1
				Bp9_Gueo_April_cerc04	S. mansoni	No	NA	NA	NA	NA	Yes	>TGCGGAAGGATCATTAACATGAACCCAAAATATATAATGACGCATGCACCTGGCTTCGCGCTGGACTGCATGTACCCTGGCTTAGTGGAAATTCACCCTAGGCTTCAGTGGTTATTATTTTCTTGACCGGGGTACCTAGCCTGTCGTATGCCCTGATGGTGTTCTCGTGACTTTCGGGTTGCCTGATCTGCCAAGGGCGATGGGACAGTGCATGACAATATTGTTGTGTGCTAGGTTCAAAGAGAATTGTTTGCTATATGCATGCAAGTCCGCCCTGTTATTGTTCCTATTTCAAACCTTTTACACTGTTGAAGCGATCCGGATTGGCTTGCCATTCACGGGTTTGCTGCCTGGCATGCACCTGGCTTCGTGCTGGACTGCATGTACGCTGGCTTAGC…	925	S. mansoni	No	ITS_Sm2
Bp10_Gueo_April	April_2021	Guéo (4)	B. pfeifferi	Bp10_Gueo_April_cerc01	S. mansoni	No	NA	NA	NA	NA	Yes	>TGCGGAAGGATCATTAACATGAACCCAAAATATATAATGACGCATGCACCTGGCTTCGCGCTGGACTGCATGTACCCTGGCTTAGTGGAAATTCACCCTAGGCTTCAGTGGTTATTATTTTCTTGACCGGGGTACCTAGCCTGTCGTATGCCCTGATGGTGTTCTCGTGACTTTCGGGTTGCCTGATCTGCCAAGGGCGATGGGACAGTGCATGACAATATTGTTGTGTGCTAGGTTCAAAGAGAATTGTTTGCTATATGCATGCAAGTCCGCCCTGTTATTGTTCCTATTTCAAACCTTTTACACTGTTGAAGCGATCCGGATTGGCTTGCCATTCACGGGTTTGCTGCCTGGCATGCACCTGGCTTCGTGCTGGACTGCATGTACGCTGGCTTAGC…	925	S. mansoni	No	ITS_Sm1
				Bp10_Gueo_April_cerc02	S. mansoni	No	NA	NA	NA	NA	Yes	>TGCGGAAGGATCATTAACATGAACCCAAAATATATAATGACGCATGCACCTGGCTTCGCGCTGGACTGCATGTACCCTGGCTTAGTGGAAATTCACCCTAGGCTTCAGTGGTTATTATTTTCTTGACCGGGGTACCTAGCCTGTCGTATGCCCTGATGGTGTTCTCGTGACTTTCGGGTTGCCTGATCTGCCAAGGGCGATGGGACAGTGCATGACAATATTGTTGTGTGCTAGGTTCAAAGAGAATTGTTTGCTATATGCATGCAAGTCCGCCCTGTTATTGTTCCTATTTCAAACCTTTTACACTGTTGAAGCGATCCGGATTGGCTTGCCATTCACGGGTTTGCTGCCTGGCATGCACCTGGCTTCGTGCTGGACTGCATGTACGCTGGCTTAGC…	925	S. mansoni	No	ITS_Sm1
				Bp10_Gueo_April_cerc03	S. mansoni	No	NA	NA	NA	NA	Yes	>TGCGGAAGGATCATTAACATGAACCCAAAATATATAATGACGCATGCACCTGGCTTCGCGCTGGACTGCATGTACCCTGGCTTAGTGGAAATTCACCCTAGGCTTCAGTGGTTATTATTTTCTTGACCGGGGTACCTAGCCTGTCGTATGCCCTGATGGTGTTCTCGTGACTTTCGGGTTGCCTGATCTGCCAAGGGCGATGGGACAGTGCATGACAATATTGTTGTGTGCTAGGTTCAAAGAGAATTGTTTGCTATATGCATGCAAGTCCGCCCTGTTATTGTTCCTATTTCAAACCTTTTACACTGTTGAAGCGATCCGGATTGGCTTGCCATTCACGGGTTTGCTGCCTGGCATGCACCTGGCTTCGTGCTGGACTGCATGTACGCTGGCTTAGC…	925	S. mansoni	Yes (925)	ITS_Sm2
				Bp10_Gueo_April_cerc04	S. mansoni	No	NA	NA	NA	NA	Yes	>TGCGGAAGGATCATTAACATGAACCCAAAATATATAATGACGCATGCACCTGGCTTCGCGCTGGACTGCATGTACCCTGGCTTAGTGGAAATTCACCCTAGGCTTCAGTGGTTATTATTTTCTTGACCGGGGTACCTAGCCTGTCGTATGCCCTGATGGTGTTCTCGTGACTTTCGGGTTGCCTGATCTGCCAAGGGCGATGGGACAGTGCATGACAATATTGTTGTGTGCTAGGTTCAAAGAGAATTGTTTGCTATATGCATGCAAGTCCGCCCTGTTATTGTTCCTATTTCAAACCTTTTACACTGTTGAAGCGATCCGGATTGGCTTGCCATTCACGGGTTTGCTGCCTGGCATGCACCTGGCTTCGTGCTGGACTGCATGTACGCTGGCTTAGC…	925	S. mansoni	No	ITS_Sm4
				Bp10_Gueo_April_cerc05	S. mansoni	No	NA	NA	NA	NA	Yes	No readable sequence	NA	NA	NA	NA
Bp1_Gueo_February	February	Guéo (4)	B. pfeifferi	Bp1_Gueo_February_cerc01	S. mansoni	No	NA	NA	NA	NA	Yes	>TGCGGAAGGATCATTAACATGAACCCAAAATATATAATGACGCATGCACCTGGCTTCGCGCTGGACTGCATGTACCCTGGCTTAGTGGAAATTCACCCTAGGCTTCAGTGGTTATTATTTTCTTGACCGGGGTACCTAGCCTGTCGTATGCCCTGATGGTGTTCTCGTGACTTTCGGGTTGCCTGATCTGCCAAGGGCGATGGGACAGTGCATGACAATATTGTTGTGTGCTAGGTTCAAAGAGAATTGTTTGCTATATGCATGCAAGTCCGCCCTGTTATTGTTCCTATTTCAAACCTTTTACACTGTTGAAGCGATCCGGATTGGCTTGCCATTCACGGGTTTGCTGCCTGGCATGCACCTGGCTTCGTGCTGGACTGCATGTACGCTGGCTTAGC…	925	S. mansoni	No	ITS_Sm1
				Bp1_Gueo_February_cerc02	S. mansoni	No	NA	NA	NA	NA	Yes	>TGCGGAAGGATCATTAACATGAACCCAAAATATATAATGACGCATGCACCTGGCTTCGCGCTGGACTGCATGTACCCTGGCTTAGTGGAAATTCACCCTAGGCTTCAGTGGTTATTATTTTCTTGACCGGGGTACCTAGCCTGTCGTATGCCCTGATGGTGTTCTCGTGACTTTCGGGTTGCCTGATCTGCCAAGGGCGATGGGACAGTGCATGACAATATTGTTGTGTGCTAGGTTCAAAGAGAATTGTTTGCTATATGCATGCAAGTCCGCCCTGTTATTGTTCCTATTTCAAACCTTTTACACTGTTGAAGCGATCCGGATTGGCTTGCCATTCACGGGTTTGCTGCCTGGCATGCACCTGGCTTCGTGCTGGACTGCATGTACGCTGGCTTAGC…	925	S. mansoni	Yes (925)	ITS_Sm2
				Bp1_Gueo_February_cerc03	S. mansoni	No	NA	NA	NA	NA	Yes	>TGCGGAAGGATCATTAACATGAACCCAAAATATATAATGACGCATGCACCTGGCTTCGCGCTGGACTGCATGTACCCTGGCTTAGTGGAAATTCACCCTAGGCTTCAGTGGTTATTATTTTCTTGACCGGGGTACCTAGCCTGTCGTATGCCCTGATGGTGTTCTCGTGACTTTCGGGTTGCCTGATCTGCCAAGGGCGATGGGACAGTGCATGACAATATTGTTGTGTGCTAGGTTCAAAGAGAATTGTTTGCTATATGCATGCAAGTCCGCCCTGTTATTGTTCCTATTTCAAACCTTTTACACTGTTGAAGCGATCCGGATTGGCTTGCCATTCACGGGTTTGCTGCCTGGCATGCACCTGGCTTCGTGCTGGACTGCATGTACGCTGGCTTAGC…	925	S. mansoni	No	ITS_Sm1
Bp2_Gueo_February	February	Guéo (4)	B. pfeifferi	Bp2_Gueo_February_cerc01	S. mansoni	No	NA	NA	NA	NA	Yes	>TGCGGAAGGATCATTAACATGAACCCAAAATATATAATGACGCATGCACCTGGCTTCGCGCTGGACTGCATGTACCCTGGCTTAGTGGAAATTCACCCTAGGCTTCAGTGGTTATTATTTTCTTGACCGGGGTACCTAGCCTGTCGTATGCCCTGATGGTGTTCTCGTGACTTTCGGGTTGCCTGATCTGCCAAGGGCGATGGGACAGTGCATGACAATATTGTTGTGTGCTAGGTTCAAAGAGAATTGTTTGCTATATGCATGCAAGTCCGCCCTGTTATTGTTCCTATTTCAAACCTTTTACACTGTTGAAGCGATCCGGATTGGCTTGCCATTCACGGGTTTGCTGCCTGGCATGCACCTGGCTTCGTGCTGGACTGCATGTACGCTGGCTTAGC…	925	S. mansoni	No	ITS_Sm1
				Bp2_Gueo_February_cerc02	S. mansoni	No	NA	NA	NA	NA	Yes	>TGCGGAAGGATCATTAACATGAACCCAAAATATATAATGACGCATGCACCTGGCTTCGCGCTGGACTGCATGTACCCTGGCTTAGTGGAAATTCACCCTAGGCTTCAGTGGTTATTATTTTCTTGACCGGGGTACCTAGCCTGTCGTATGCCCTGATGGTGTTCTCGTGACTTTCGGGTTGCCTGATCTGCCAAGGGCGATGGGACAGTGCATGACAATATTGTTGTGTGCTAGGTTCAAAGAGAATTGTTTGCTATATGCATGCAAGTCCGCCCTGTTATTGTTCCTATTTCAAACCTTTTACACTGTTGAAGCGATCCGGATTGGCTTGCCATTCACGGGTTTGCTGCCTGGCATGCACCTGGCTTCGTGCTGGACTGCATGTACGCTGGCTTAGC…	925	S. mansoni	Yes (925)	ITS_Sm2
				Bp2_Gueo_February_cerc03	S. mansoni	No	NA	NA	NA	NA	Yes	>TGCGGAAGGATCATTAACATGAACCCAAAATATATAATGACGCATGCACCTGGCTTCGCGCTGGACTGCATGTACCCTGGCTTAGTGGAAATTCACCCTAGGCTTCAGTGGTTATTATTTTCTTGACCGGGGTACCTAGCCTGTCGTATGCCCTGATGGTGTTCTCGTGACTTTCGGGTTGCCTGATCTGCCAAGGGCGATGGGACAGTGCATGACAATATTGTTGTGTGCTAGGTTCAAAGAGAATTGTTTGCTATATGCATGCAAGTCCGCCCTGTTATTGTTCCTATTTCAAACCTTTTACACTGTTGAAGCGATCCGGATTGGCTTGCCATTCACGGGTTTGCTGCCTGGCATGCACCTGGCTTCGTGCTGGACTGCATGTACGCTGGCTTAGC…	925	S. mansoni	No	ITS_Sm1
				Bp2_Gueo_February_cerc04	S. mansoni	No	NA	NA	NA	NA	Yes	>TGCGGAAGGATCATTAACATGAACCCAAAATATATAATGACGCATGCACCTGGCTTCGCGCTGGACTGCATGTACCCTGGCTTAGTGGAAATTCACCCTAGGCTTCAGTGGTTATTATTTTCTTGACCGGGGTACCTAGCCTGTCGTATGCCCTGATGGTGTTCTCGTGACTTTCGGGTTGCCTGATCTGCCAAGGGCGATGGGACAGTGCATGACAATATTGTTGTGTGCTAGGTTCAAAGAGAATTGTTTGCTATATGCATGCAAGTCCGCCCTGTTATTGTTCCTATTTCAAACCTTTTACACTGTTGAAGCGATCCGGATTGGCTTGCCATTCACGGGTTTGCTGCCTGGCATGCACCTGGCTTCGTGCTGGACTGCATGTACGCTGGCTTAGC…	925	S. mansoni	No	ITS_Sm1
Bp3_Gueo_February	February	Guéo (4)	B. pfeifferi	Bp3_Gueo_February_cerc02	S. mansoni	No	NA	NA	NA	NA	Yes	>TGCGGAAGGATCATTAACATGAACCCAAAATATATAATGACGCATGCACCTGGCTTCGCGCTGGACTGCATGTACCCTGGCTTAGTGGAAATTCACCCTAGGCTTCAGTGGTTATTATTTTCTTGACCGGGGTACCTAGCCTGTCGTATGCCCTGATGGTGTTCTCGTGACTTTCGGGTTGCCTGATCTGCCAAGGGCGATGGGACAGTGCATGACAATATTGTTGTGTGCTAGGTTCAAAGAGAATTGTTTGCTATATGCATGCAAGTCCGCCCTGTTATTGTTCCTATTTCAAACCTTTTACACTGTTGAAGCGATCCGGATTGGCTTGCCATTCACGGGTTTGCTGCCTGGCATGCACCTGGCTTCGTGCTGGACTGCATGTACGCTGGCTTAGC…	925	S. mansoni	Yes (925)	ITS_Sm2
				Bp3_Gueo_February_cerc03	S. mansoni	No	NA	NA	NA	NA	Yes	No readable sequence	NA	NA	NA	NA
				Bp3_Gueo_February_cerc04	S. mansoni	No	NA	NA	NA	NA	Yes	>TGCGGAAGGATCATTAACATGAACCCAAAATATATAATGACGCATGCACCTGGCTTCGCGCTGGACTGCATGTACCCTGGCTTAGTGGAAATTCACCCTAGGCTTCAGTGGTTATTATTTTCTTGACCGGGGTACCTAGCCTGTCGTATGCCCTGATGGTGTTCTCGTGACTTTCGGGTTGCCTGATCTGCCAAGGGCGATGGGACAGTGCATGACAATATTGTTGTGTGCTAGGTTCAAAGAGAATTGTTTGCTATATGCATGCAAGTCCGCCCTGTTATTGTTCCTATTTCAAACCTTTTACACTGTTGAAGCGATCCGGATTGGCTTGCCATTCACGGGTTTGCTGCCTGGCATGCACCTGGCTTCGTGCTGGACTGCATGTACGCTGGCTTAGC…	925	S. mansoni	No	ITS_Sm1
				Bp3_Gueo_February_cerc05	S. mansoni	No	NA	NA	NA	NA	Yes	>TGCGGAAGGATCATTAACATGAACCCAAAATATATAATGACGCATGCACCTGGCTTCGCGCTGGACTGCATGTACCCTGGCTTAGTGGAAATTCACCCTAGGCTTCAGTGGTTATTATTTTCTTGACCGGGGTACCTAGCCTGTCGTATGCCCTGATGGTGTTCTCGTGACTTTCGGGTTGCCTGATCTGCCAAGGGCGATGGGACAGTGCATGACAATATTGTTGTGTGCTAGGTTCAAAGAGAATTGTTTGCTATATGCATGCAAGTCCGCCCTGTTATTGTTCCTATTTCAAACCTTTTACACTGTTGAAGCGATCCGGATTGGCTTGCCATTCACGGGTTTGCTGCCTGGCATGCACCTGGCTTCGTGCTGGACTGCATGTACGCTGGCTTAGC…	925	S. mansoni	Yes (925)	ITS_Sm2
Bp4_Gueo_February	February	Guéo (4)	B. pfeifferi	Bp4_Gueo_February_cerc01	S. mansoni	No	NA	NA	NA	NA	Yes	>TGCGGAAGGATCATTAACATGAACCCAAAATATATAATGACGCATGCACCTGGCTTCGCGCTGGACTGCATGTACCCTGGCTTAGTGGAAATTCACCCTAGGCTTCAGTGGTTATTATTTTCTTGACCGGGGTACCTAGCCTGTCGTATGCCCTGATGGTGTTCTCGTGACTTTCGGGTTGCCTGATCTGCCAAGGGCGATGGGACAGTGCATGACAATATTGTTGTGTGCTAGGTTCAAAGAGAATTGTTTGCTATATGCATGCAAGTCCGCCCTGTTATTGTTCCTATTTCAAACCTTTTACACTGTTGAAGCGATCCGGATTGGCTTGCCATTCACGGGTTTGCTGCCTGGCATGCACCTGGCTTCGTGCTGGACTGCATGTACGCTGGCTTAGC…	925	S. mansoni	Yes (925)	ITS_Sm2
				Bp4_Gueo_February_cerc02	S. mansoni	No	NA	NA	NA	NA	Yes	>TGCGGAAGGATCATTAACATGAACCCAAAATATATAATGACGCATGCACCTGGCTTCGCGCTGGACTGCATGTACCCTGGCTTAGTGGAAATTCACCCTAGGCTTCAGTGGTTATTATTTTCTTGACCGGGGTACCTAGCCTGTCGTATGCCCTGATGGTGTTCTCGTGACTTTCGGGTTGCCTGATCTGCCAAGGGCGATGGGACAGTGCATGACAATATTGTTGTGTGCTAGGTTCAAAGAGAATTGTTTGCTATATGCATGCAAGTCCGCCCTGTTATTGTTCCTATTTCAAACCTTTTACACTGTTGAAGCGATCCGGATTGGCTTGCCATTCACGGGTTTGCTGCCTGGCATGCACCTGGCTTCGTGCTGGACTGCATGTACGCTGGCTTAGC…	925	S. mansoni	Yes (925)	ITS_Sm2
				Bp4_Gueo_February_cerc03	S. mansoni	No	NA	NA	NA	NA	Yes	>TGCGGAAGGATCATTAACATGAACCCAAAATATATAATGACGCATGCACCTGGCTTCGCGCTGGACTGCATGTACCCTGGCTTAGTGGAAATTCACCCTAGGCTTCAGTGGTTATTATTTTCTTGACCGGGGTACCTAGCCTGTCGTATGCCCTGATGGTGTTCTCGTGACTTTCGGGTTGCCTGATCTGCCAAGGGCGATGGGACAGTGCATGACAATATTGTTGTGTGCTAGGTTCAAAGAGAATTGTTTGCTATATGCATGCAAGTCCGCCCTGTTATTGTTCCTATTTCAAACCTTTTACACTGTTGAAGCGATCCGGATTGGCTTGCCATTCACGGGTTTGCTGCCTGGCATGCACCTGGCTTCGTGCTGGACTGCATGTACGCTGGCTTAGC…	925	S. mansoni	Yes (925)	ITS_Sm2
				Bp4_Gueo_February_cerc04	S. mansoni	No	NA	NA	NA	NA	Yes	>TGCGGAAGGATCATTAACATGAACCCAAAATATATAATGACGCATGCACCTGGCTTCGCGCTGGACTGCATGTACCCTGGCTTAGTGGAAATTCACCCTAGGCTTCAGTGGTTATTATTTTCTTGACCGGGGTACCTAGCCTGTCGTATGCCCTGATGGTGTTCTCGTGACTTTCGGGTTGCCTGATCTGCCAAGGGCGATGGGACAGTGCATGACAATATTGTTGTGTGCTAGGTTCAAAGAGAATTGTTTGCTATATGCATGCAAGTCCGCCCTGTTATTGTTCCTATTTCAAACCTTTTACACTGTTGAAGCGATCCGGATTGGCTTGCCATTCACGGGTTTGCTGCCTGGCATGCACCTGGCTTCGTGCTGGACTGCATGTACGCTGGCTTAGC…	925	S. mansoni	Yes (925)	ITS_Sm2
Bp5_Gueo_February	February	Guéo (4)	B. pfeifferi	Bp5_Gueo_February_cerc01	S. mansoni	No	NA	NA	NA	NA	Yes	>TGCGGAAGGATCATTAACATGAACCCAAAATATATAATGACGCATGCACCTGGCTTCGCGCTGGACTGCATGTACCCTGGCTTAGTGGAAATTCACCCTAGGCTTCAGTGGTTATTATTTTCTTGACCGGGGTACCTAGCCTGTCGTATGCCCTGATGGTGTTCTCGTGACTTTCGGGTTGCCTGATCTGCCAAGGGCGATGGGACAGTGCATGACAATATTGTTGTGTGCTAGGTTCAAAGAGAATTGTTTGCTATATGCATGCAAGTCCGCCCTGTTATTGTTCCTATTTCAAACCTTTTACACTGTTGAAGCGATCCGGATTGGCTTGCCATTCACGGGTTTGCTGCCTGGCATGCACCTGGCTTCGTGCTGGACTGCATGTACGCTGGCTTAGC…	925	S. mansoni	No	ITS_Sm1
				Bp5_Gueo_February_cerc02	S. mansoni	No	NA	NA	NA	NA	Yes	No readable sequence	NA	NA	NA	NA
				Bp5_Gueo_February_cerc03	S. mansoni	No	NA	NA	NA	NA	Yes	>TGCGGAAGGATCATTAACATGAACCCAAAATATATAATGACGCATGCACCTGGCTTCGCGCTGGACTGCATGTACCCTGGCTTAGTGGAAATTCACCCTAGGCTTCAGTGGTTATTATTTTCTTGACCGGGGTACCTAGCCTGTCGTATGCCCTGATGGTGTTCTCGTGACTTTCGGGTTGCCTGATCTGCCAAGGGCGATGGGACAGTGCATGACAATATTGTTGTGTGCTAGGTTCAAAGAGAATTGTTTGCTATATGCATGCAAGTCCGCCCTGTTATTGTTCCTATTTCAAACCTTTTACACTGTTGAAGCGATCCGGATTGGCTTGCCATTCACGGGTTTGCTGCCTGGCATGCACCTGGCTTCGTGCTGGACTGCATGTACGCTGGCTTAGC…	925	S. mansoni	No	ITS_Sm1
				Bp5_Gueo_February_cerc04	S. mansoni	No	NA	NA	NA	NA	Yes	>TGCGGAAGGATCATTAACATGAACCCAAAATATATAATGACGCATGCACCTGGCTTCGCGCTGGACTGCATGTACCCTGGCTTAGTGGAAATTCACCCTAGGCTTCAGTGGTTATTATTTTCTTGACCGGGGTACCTAGCCTGTCGTATGCCCTGATGGTGTTCTCGTGACTTTCGGGTTGCCTGATCTGCCAAGGGCGATGGGACAGTGCATGACAATATTGTTGTGTGCTAGGTTCAAAGAGAATTGTTTGCTATATGCATGCAAGTCCGCCCTGTTATTGTTCCTATTTCAAACCTTTTACACTGTTGAAGCGATCCGGATTGGCTTGCCATTCACGGGTTTGCTGCCTGGCATGCACCTGGCTTCGTGCTGGACTGCATGTACGCTGGCTTAGC…	925	S. mansoni	No	ITS_Sm1
				Bp5_Gueo_February_cerc05	S. mansoni	No	NA	NA	NA	NA	Yes	>TGCGGAAGGATCATTAACATGAACCCAAAATATATAATGACGCATGCACCTGGCTTCGCGCTGGACTGCATGTACCCTGGCTTAGTGGAAATTCACCCTAGGCTTCAGTGGTTATTATTTTCTTGACCGGGGTACCTAGCCTGTCGTATGCCCTGATGGTGTTCTCGTGACTTTCGGGTTGCCTGATCTGCCAAGGGCGATGGGACAGTGCATGACAATATTGTTGTGTGCTAGGTTCAAAGAGAATTGTTTGCTATATGCATGCAAGTCCGCCCTGTTATTGTTCCTATTTCAAACCTTTTACACTGTTGAAGCGATCCGGATTGGCTTGCCATTCACGGGTTTGCTGCCTGGCATGCACCTGGCTTCGTGCTGGACTGCATGTACGCTGGCTTAGC…	925	S. mansoni	Yes (925)	ITS_Sm2
Bp06_Gueo_February	February	Guéo (4)	B. pfeifferi	Bp06_Gueo_February_cerc01	S. mansoni	No	NA	NA	NA	NA	Yes	>TGCGGAAGGATCATTAACATGAACCCAAAATATATAATGACGCATGCACCTGGCTTCGCGCTGGACTGCATGTACCCTGGCTTAGTGGAAATTCACCCTAGGCTTCAGTGGTTATTATTTTCTTGACCGGGGTACCTAGCCTGTCGTATGCCCTGATGGTGTTCTCGTGACTTTCGGGTTGCCTGATCTGCCAAGGGCGATGGGACAGTGCATGACAATATTGTTGTGTGCTAGGTTCAAAGAGAATTGTTTGCTATATGCATGCAAGTCCGCCCTGTTATTGTTCCTATTTCAAACCTTTTACACTGTTGAAGCGATCCGGATTGGCTTGCCATTCACGGGTTTGCTGCCTGGCATGCACCTGGCTTCGTGCTGGACTGCATGTACGCTGGCTTAGC…	926	S. mansoni	Yes (925)	ITS_Sm2
				Bp06_Gueo_February_cerc02	S. mansoni	No	NA	NA	NA	NA	Yes	>TGCGGAAGGATCATTAACATGAACCCAAAATATATAATGACGCATGCACCTGGCTTCGCGCTGGACTGCATGTACCCTGGCTTAGTGGAAATTCACCCTAGGCTTCAGTGGTTATTATTTTCTTGACCGGGGTACCTAGCCTGTCGTATGCCCTGATGGTGTTCTCGTGACTTTCGGGTTGCCTGATCTGCCAAGGGCGATGGGACAGTGCATGACAATATTGTTGTGTGCTAGGTTCAAAGAGAATTGTTTGCTATATGCATGCAAGTCCGCCCTGTTATTGTTCCTATTTCAAACCTTTTACACTGTTGAAGCGATCCGGATTGGCTTGCCATTCACGGGTTTGCTGCCTGGCATGCACCTGGCTTCGTGCTGGACTGCATGTACGCTGGCTTAGC…	925	S. mansoni	No	ITS_Sm1
				Bp06_Gueo_February_cerc03	S. mansoni	No	NA	NA	NA	NA	Yes	No readable sequence	NA	NA	NA	NA
				Bp06_Gueo_February_cerc04	S. mansoni	No	NA	NA	NA	NA	Yes	>TGCGGAAGGATCATTAACATGAACCCAAAATATATAATGACGCATGCACCTGGCTTCGCGCTGGACTGCATGTACCCTGGCTTAGTGGAAATTCACCCTAGGCTTCAGTGGTTATTATTTTCTTGACCGGGGTACCTAGCCTGTCGTATGCCCTGATGGTGTTCTCGTGACTTTCGGGTTGCCTGATCTGCCAAGGGCGATGGGACAGTGCATGACAATATTGTTGTGTGCTAGGTTCAAAGAGAATTGTTTGCTATATGCATGCAAGTCCGCCCTGTTATTGTTCCTATTTCAAACCTTTTACACTGTTGAAGCGATCCGGATTGGCTTGCCATTCACGGGTTTGCTGCCTGGCATGCACCTGGCTTCGTGCTGGACTGCATGTACGCTGGCTTAGC…	925	S. mansoni	No	ITS_Sm1
				Bp06_Gueo_February_cerc05	S. mansoni	No	NA	NA	NA	NA	Yes	>TGCGGAAGGATCATTAACATGAACCCAAAATATATAATGACGCATGCACCTGGCTTCGCGCTGGACTGCATGTACCCTGGCTTAGTGGAAATTCACCCTAGGCTTCAGTGGTTATTATTTTCTTGACCGGGGTACCTAGCCTGTCGTATGCCCTGATGGTGTTCTCGTGACTTTCGGGTTGCCTGATCTGCCAAGGGCGATGGGACAGTGCATGACAATATTGTTGTGTGCTAGGTTCAAAGAGAATTGTTTGCTATATGCATGCAAGTCCGCCCTGTTATTGTTCCTATTTCAAACCTTTTACACTGTTGAAGCGATCCGGATTGGCTTGCCATTCACGGGTTTGCTGCCTGGCATGCACCTGGCTTCGTGCTGGACTGCATGTACGCTGGCTTAGC…	925	S. mansoni	No	ITS_Sm1
Bp07_Gueo_February	February	Guéo (4)	B. pfeifferi	Bp07_Gueo_February_cerc03	S. mansoni	No	NA	NA	NA	NA	Yes	>TGCGGAAGGATCATTAACATGAACCCAAAATATATAATGACGCATGCACCTGGCTTCGCGCTGGACTGCATGTACCCTGGCTTAGTGGAAATTCACCCTAGGCTTCAGTGGTTATTATTTTCTTGACCGGGGTACCTAGCCTGTCGTATGCCCTGATGGTGTTCTCGTGACTTTCGGGTTGCCTGATCTGCCAAGGGCGATGGGACAGTGCATGACAATATTGTTGTGTGCTAGGTTCAAAGAGAATTGTTTGCTATATGCATGCAAGTCCGCCCTGTTATTGTTCCTATTTCAAACCTTTTACACTGTTGAAGCGATCCGGATTGGCTTGCCATTCACGGGTTTGCTGCCTGGCATGCACCTGGCTTCGTGCTGGACTGCATGTACGCTGGCTTAGC…	925	S. mansoni	Yes (925)	ITS_Sm2
Bp08_Gueo_February	February	Guéo (4)	B. pfeifferi	Bp08_Gueo_February_cerc01	S. mansoni	No	NA	NA	NA	NA	Yes	>TGCGGAAGGATCATTAACATGAACCCAAAATATATAATGACGCATGCACCTGGCTTCGCGCTGGACTGCATGTACCCTGGCTTAGTGGAAATTCACCCTAGGCTTCAGTGGTTATTATTTTCTTGACCGGGGTACCTAGCCTGTCGTATGCCCTGATGGTGTTCTCGTGACTTTCGGGTTGCCTGATCTGCCAAGGGCGATGGGACAGTGCATGACAATATTGTTGTGTGCTAGGTTCAAAGAGAATTGTTTGCTATATGCATGCAAGTCCGCCCTGTTATTGTTCCTATTTCAAACCTTTTACACTGTTGAAGCGATCCGGATTGGCTTGCCATTCACGGGTTTGCTGCCTGGCATGCACCTGGCTTCGTGCTGGACTGCATGTACGCTGGCTTAGC…	925	S. mansoni	No	ITS_Sm1
				Bp08_Gueo_February_cerc02	S. mansoni	No	NA	NA	NA	NA	Yes	>TGCGGAAGGATCATTAACATGAACCCAAAATATATAATGACGCATGCACCTGGCTTCGCGCTGGACTGCATGTACCCTGGCTTAGTGGAAATTCACCCTAGGCTTCAGTGGTTATTATTTTCTTGACCGGGGTACCTAGCCTGTCGTATGCCCTGATGGTGTTCTCGTGACTTTCGGGTTGCCTGATCTGCCAAGGGCGATGGGACAGTGCATGACAATATTGTTGTGTGCTAGGTTCAAAGAGAATTGTTTGCTATATGCATGCAAGTCCGCCCTGTTATTGTTCCTATTTCAAACCTTTTACACTGTTGAAGCGATCCGGATTGGCTTGCCATTCACGGGTTTGCTGCCTGGCATGCACCTGGCTTCGTGCTGGACTGCATGTACGCTGGCTTAGC…	925	S. mansoni	Yes (925)	ITS_Sm2
				Bp08_Gueo_February_cerc03	S. mansoni	No	NA	NA	NA	NA	Yes	>TGCGGAAGGATCATTAACATGAACCCAAAATATATAATGACGCATGCACCTGGCTTCGCGCTGGACTGCATGTACCCTGGCTTAGTGGAAATTCACCCTAGGCTTCAGTGGTTATTATTTTCTTGACCGGGGTACCTAGCCTGTCGTATGCCCTGATGGTGTTCTCGTGACTTTCGGGTTGCCTGATCTGCCAAGGGCGATGGGACAGTGCATGACAATATTGTTGTGTGCTAGGTTCAAAGAGAATTGTTTGCTATATGCATGCAAGTCCGCCCTGTTATTGTTCCTATTTCAAACCTTTTACACTGTTGAAGCGATCCGGATTGGCTTGCCATTCACGGGTTTGCTGCCTGGCATGCACCTGGCTTCGTGCTGGACTGCATGTACGCTGGCTTAGC…	925	S. mansoni	No	ITS_Sm1
Bp09_Gueo_February	February	Guéo (4)	B. pfeifferi	Bp09_Gueo_February_cerc01	S. mansoni	No	NA	NA	NA	NA	Yes	>TGCGGAAGGATCATTAACATGAACCCAAAATATATAATGACGCATGCACCTGGCTTCGCGCTGGACTGCATGTACCCTGGCTTAGTGGAAATTCACCCTAGGCTTCAGTGGTTATTATTTTCTTGACCGGGGTACCTAGCCTGTCGTATGCCCTGATGGTGTTCTCGTGACTTTCGGGTTGCCTGATCTGCCAAGGGCGATGGGACAGTGCATGACAATATTGTTGTGTGCTAGGTTCAAAGAGAATTGTTTGCTATATGCATGCAAGTCCGCCCTGTTATTGTTCCTATTTCAAACCTTTTACACTGTTGAAGCGATCCGGATTGGCTTGCCATTCACGGGTTTGCTGCCTGGCATGCACCTGGCTTCGTGCTGGACTGCATGTACGCTGGCTTAGC…	925	S. mansoni	No	ITS_Sm1
				Bp09_Gueo_February_cerc02	S. mansoni	No	NA	NA	NA	NA	Yes	>TGCGGAAGGATCATTAACATGAACCCAAAATATATAATGACGCATGCACCTGGCTTCGCGCTGGACTGCATGTACCCTGGCTTAGTGGAAATTCACCCTAGGCTTCAGTGGTTATTATTTTCTTGACCGGGGTACCTAGCCTGTCGTATGCCCTGATGGTGTTCTCGTGACTTTCGGGTTGCCTGATCTGCCAAGGGCGATGGGACAGTGCATGACAATATTGTTGTGTGCTAGGTTCAAAGAGAATTGTTTGCTATATGCATGCAAGTCCGCCCTGTTATTGTTCCTATTTCAAACCTTTTACACTGTTGAAGCGATCCGGATTGGCTTGCCATTCACGGGTTTGCTGCCTGGCATGCACCTGGCTTCGTGCTGGACTGCATGTACGCTGGCTTAGC…	925	S. mansoni	Yes (925)	ITS_Sm2
				Bp09_Gueo_February_cerc04	S. mansoni	No	NA	NA	NA	NA	Yes	>TGCGGAAGGATCATTAACATGAACCCAAAATATATAATGACGCATGCACCTGGCTTCGCGCTGGACTGCATGTACCCTGGCTTAGTGGAAATTCACCCTAGGCTTCAGTGGTTATTATTTTCTTGACCGGGGTACCTAGCCTGTCGTATGCCCTGATGGTGTTCTCGTGACTTTCGGGTTGCCTGATCTGCCAAGGGCGATGGGACAGTGCATGACAATATTGTTGTGTGCTAGGTTCAAAGAGAATTGTTTGCTATATGCATGCAAGTCCGCCCTGTTATTGTTCCTATTTCAAACCTTTTACACTGTTGAAGCGATCCGGATTGGCTTGCCATTCACGGGTTTGCTGCCTGGCATGCACCTGGCTTCGTGCTGGACTGCATGTACGCTGGCTTAGC…	925	S. mansoni	No	ITS_Sm1
Bp10_Gueo_February	February	Guéo (4)	B. pfeifferi	Bp10_Gueo_February_cerc01	S. mansoni	No	NA	NA	NA	NA	Yes	>TGCGGAAGGATCATTAACATGAACCCAAAATATATAATGACGCATGCACCTGGCTTCGCGCTGGACTGCATGTACCCTGGCTTAGTGGAAATTCACCCTAGGCTTCAGTGGTTATTATTTTCTTGACCGGGGTACCTAGCCTGTCGTATGCCCTGATGGTGTTCTCGTGACTTTCGGGTTGCCTGATCTGCCAAGGGCGATGGGACAGTGCATGACAATATTGTTGTGTGCTAGGTTCAAAGAGAATTGTTTGCTATATGCATGCAAGTCCGCCCTGTTATTGTTCCTATTTCAAACCTTTTACACTGTTGAAGCGATCCGGATTGGCTTGCCATTCACGGGTTTGCTGCCTGGCATGCACCTGGCTTCGTGCTGGACTGCATGTACGCTGGCTTAGC…	925	S. mansoni	Yes (925)	ITS_Sm2
				Bp10_Gueo_February_cerc02	S. mansoni	No	NA	NA	NA	NA	Yes	>TGCGGAAGGATCATTAACATGAACCCAAAATATATAATGACGCATGCACCTGGCTTCGCGCTGGACTGCATGTACCCTGGCTTAGTGGAAATTCACCCTAGGCTTCAGTGGTTATTATTTTCTTGACCGGGGTACCTAGCCTGTCGTATGCCCTGATGGTGTTCTCGTGACTTTCGGGTTGCCTGATCTGCCAAGGGCGATGGGACAGTGCATGACAATATTGTTGTGTGCTAGGTTCAAAGAGAATTGTTTGCTATATGCATGCAAGTCCGCCCTGTTATTGTTCCTATTTCAAACCTTTTACACTGTTGAAGCGATCCGGATTGGCTTGCCATTCACGGGTTTGCTGCCTGGCATGCACCTGGCTTCGTGCTGGACTGCATGTACGCTGGCTTAGC…	925	S. mansoni	Yes (925)	ITS_Sm2
				Bp10_Gueo_February_cerc03	S. mansoni	No	NA	NA	NA	NA	Yes	>TGCGGAAGGATCATTAACATGAACCCAAAATATATAATGACGCATGCACCTGGCTTCGCGCTGGACTGCATGTACCCTGGCTTAGTGGAAATTCACCCTAGGCTTCAGTGGTTATTATTTTCTTGACCGGGGTACCTAGCCTGTCGTATGCCCTGATGGTGTTCTCGTGACTTTCGGGTTGCCTGATCTGCCAAGGGCGATGGGACAGTGCATGACAATATTGTTGTGTGCTAGGTTCAAAGAGAATTGTTTGCTATATGCATGCAAGTCCGCCCTGTTATTGTTCCTATTTCAAACCTTTTACACTGTTGAAGCGATCCGGATTGGCTTGCCATTCACGGGTTTGCTGCCTGGCATGCACCTGGCTTCGTGCTGGACTGCATGTACGCTGGCTTAGC…	925	S. mansoni	Yes (925)	ITS_Sm2
				Bp10_Gueo_February_cerc05	S. mansoni	No	NA	NA	NA	NA	Yes	>TGCGGAAGGATCATTAACATGAACCCAAAATATATAATGACGCATGCACCTGGCTTCGCGCTGGACTGCATGTACCCTGGCTTAGTGGAAATTCACCCTAGGCTTCAGTGGTTATTATTTTCTTGACCGGGGTACCTAGCCTGTCGTATGCCCTGATGGTGTTCTCGTGACTTTCGGGTTGCCTGATCTGCCAAGGGCGATGGGACAGTGCATGACAATATTGTTGTGTGCTAGGTTCAAAGAGAATTGTTTGCTATATGCATGCAAGTCCGCCCTGTTATTGTTCCTATTTCAAACCTTTTACACTGTTGAAGCGATCCGGATTGGCTTGCCATTCACGGGTTTGCTGCCTGGCATGCACCTGGCTTCGTGCTGGACTGCATGTACGCTGGCTTAGC…	925	S. mansoni	No	ITS_Sm1
BtM11_Balla_February	Fevrier	Gankette Balla (3)	B. truncatus	BtM11_Balla_February_cerc01	S. bovis	Yes	>TTTTTTGGTCATCCTGAGGTGTATGTTTTGATTCTGCCAGGATTTGGTATAGTTAGTCATATATGTATGAGAATTAGTAATAATGATTCATCATTTGGATATTATGGATTAATTTGTGCTATGGCTTCAATAGTTTGCTTAGGTAGTGTAGTTTGGGCTCACCATATGTTTATGGTTGGTTTGGATTATTTGACAGCTATATTTTTTAGTTCTGTGACTATGATTATAGGGATTCCTACGGGTATAAAGG	250	S. bovis	Cox_Sb1	Yes	>GAACCTGCGGAAGGATCATTATCATAACCCAAAAATATATAATGATGCATGCACCTGGCTTCTTGCTGGGCTGTATGTACCCTGGCTTGGTGGTTATTACCCTAGGCTTCAGTGGTTGATATTTTCTTGACCGGGGTACCTAGCCTGTCGTATGCCCTGATGGTGTTCTCGTAACTTTCGGGTTGCCTGATCTGCCAAGGGCGATGGGACAGTGCATGACGCTATTGTTGTGTGCTAGGTTCAAAGAGAATTGTATGCTATATGCATGCAAATCCGCCCCGTTATTGTTCCTATTTCAAACTTTTACACTGTTGAAGCGATCCGGTTTGGCTTGCCATTCACGGGTTTGCTGCCTGGCATGCACCTGGCTTCGTGCTGGACTGCATGTACGCTGGCTT…	932	S. bovis	No	ITS_Sb1
				BtM11_Balla_February_cerc02	S. bovis	Yes	>TTTTTTGGTCATCCTGAGGTGTATGTTTTGATTCTGCCAGGATTTGGTATAGTTAGTCATATATGTATGAGAATTAGTAATAATGATTCATCATTTGGATATTATGGATTAATTTGTGCTATGGCTTCAATAGTTTGCTTAGGTAGTGTAGTTTGGGCTCACCATATGTTTATGGTTGGTTTGGATTATTTGACAGCTATATTTTTTAGTTCTGTGACTATGATTATAGGGATTCCTACGGGTATAAAGG	250	S. bovis	Cox_Sb1	Yes	>GAACCTGCGGAAGGATCATTATCATAACCCAAAAATATATAATGATGCATGCACCTGGCTTCTTGCTGGGCTGTATGTACCCTGGCTTGGTGGTTATTACCCTAGGCTTCAGTGGTTGATATTTTCTTGACCGGGGTACCTAGCCTGTCGTATGCCCTGATGGTGTTCTCGTAACTTTCGGGTTGCCTGATCTGCCAAGGGCGATGGGACAGTGCATGACGCTATTGTTGTGTGCTAGGTTCAAAGAGAATTGTATGCTATATGCATGCAAATCCGCCCCGTTATTGTTCCTATTTCAAACTTTTACACTGTTGAAGCGATCCGGTTTGGCTTGCCATTCACGGGTTTGCTGCCTGGCATGCACCTGGCTTCGTGCTGGACTGCATGTACGCTGGCTT…	932	S. bovis	No	ITS_Sb1
				BtM11_Balla_February_cerc03	S. bovis	Yes	>TTTTTTGGTCATCCTGAGGTGTATGTTTTGATTCTGCCAGGATTTGGTATAGTTAGTCATATATGTATGAGAATTAGTAATAATGATTCATCATTTGGATATTATGGATTAATTTGTGCTATGGCTTCAATAGTTTGCTTAGGTAGTGTAGTTTGGGCTCACCATATGTTTATGGTTGGTTTGGATTATTTGACAGCTATATTTTTTAGTTCTGTGACTATGATTATAGGGATTCCTACGGGTATAAAGG	250	S. bovis	Cox_Sb1	Yes	>GAACCTGCGGAAGGATCATTATCATAACCCAAAAATATATAATGATGCATGCACCTGGCTTCTTGCTGGGCTGTATGTACCCTGGCTTGGTGGTTATTACCCTAGGCTTCAGTGGTTGATATTTTCTTGACCGGGGTACCTAGCCTGTCGTATGCCCTGATGGTGTTCTCGTAACTTTCGGGTTGCCTGATCTGCCAAGGGCGATGGGACAGTGCATGACGCTATTGTTGTGTGCTAGGTTCAAAGAGAATTGTATGCTATATGCATGCAAATCCGCCCCGTTATTGTTCCTATTTCAAACTTTTACACTGTTGAAGCGATCCGGTTTGGCTTGCCATTCACGGGTTTGCTGCCTGGCATGCACCTGGCTTCGTGCTGGACTGCATGTACGCTGGCTT…	932	S. bovis	No	ITS_Sb1
				BtM11_Balla_February_cerc04	S. bovis	No	NA	NA	NA	NA	Yes	No readable sequence	NA	NA	NA	NA
				BtM11_Balla_February_cerc05	S. bovis	No	NA	NA	NA	NA	Yes	>GAACCTGCGGAAGGATCATTATCATAACCCAAAAATATATAATGATGCATGCACCTGGCTTCTTGCTGGGCTGTATGTACCCTGGCTTGGTGGTTATTACCCTAGGCTTCAGTGGTTGATATTTTCTTGACCGGGGTACCTAGCCTGTCGTATGCCCTGATGGTGTTCTCGTAACTTTCGGGTTGCCTGATCTGCCAAGGGCGATGGGACAGTGCATGACGCTATTGTTGTGTGCTAGGTTCAAAGAGAATTGTATGCTATATGCATGCAAATCCGCCCCGTTATTGTTCCTATTTCAAACTTTTACACTGTTGAAGCGATCCGGTTTGGCTTGCCATTCACGGGTTTGCTGCCTGGCATGCACCTGGCTTCGTGCTGGACTGCATGTACGCTGGCTT…	932	S. bovis	Yes (930)	ITS_Sb2
				BtM11_Balla_February_cerc06	S. bovis	Yes	>TTTTTTGGTCATCCTGAGGTGTATGTTTTGATTCTGCCAGGATTTGGTATAGTTAGTCATATATGTATGAGAATTAGTAATAATGATTCATCATTTGGATATTATGGATTAATTTGTGCTATGGCTTCAATAGTTTGCTTAGGTAGTGTAGTTTGGGCTCACCATATGTTTATGGTTGGTTTGGATTATTTGACAGCTATATTTTTTAGTTCTGTGACTATGATTATAGGGATTCCTACGGGTATAAAGG	250	S. bovis	Cox_Sb1	No	NA	NA	NA	NA	NA
				BtM11_Balla_February_cerc08	S. bovis	No	NA	NA	NA	NA	Yes	>GAACCTGCGGAAGGATCATTATCATAACCCAAAAATATATAATGATGCATGCACCTGGCTTCTTGCTGGGCTGTATGTACCCTGGCTTGGTGGTTATTACCCTAGGCTTCAGTGGTTGATATTTTCTTGACCGGGGTACCTAGCCTGTCGTATGCCCTGATGGTGTTCTCGTAACTTTCGGGTTGCCTGATCTGCCAAGGGCGATGGGACAGTGCATGACGCTATTGTTGTGTGCTAGGTTCAAAGAGAATTGTATGCTATATGCATGCAAATCCGCCCCGTTATTGTTCCTATTTCAAACTTTTACACTGTTGAAGCGATCCGGTTTGGCTTGCCATTCACGGGTTTGCTGCCTGGCATGCACCTGGCTTCGTGCTGGACTGCATGTACGCTGGCTT…	932	S. bovis	Yes (930)	ITS_Sb2
BtM12_Balla_February	Fevrier	Gankette Balla (3)	B. truncatus	BtM12_Balla_February_cerc01	S. haematobium	Yes	>AGTCATATATGTATGAGGATAAGTAATAATGATTCATCGTTTGGGTATTATGGATTGATTTGTGCTATGGCTTCGATAGTTTGCTTAGGAAGTGTAGTTTGAGCCCATCATATGTTTATGGTTGGTTTAGATTATTTGACTGCTATATTTTTTAGTTCAGTGACTATGATTATAGGGATTCCTACAGGTATAAAGGTTTTTTCTTGATTATATATGCTTAAAAGCTGTGGGTCTCGTGTATGAGATCCTATAGTTTGATGATTGGTTGGTTTTATATTTTTATTTACGATAGGTGGTGTTACTGGTATAGCTTTATCAGCTTCTTCATTAGATATATTATTTCATGATACTTGATTTGTTGTTGCTCATTTTCATTATGTTCTTTCTTTAGGTTCTTA…	451	S. haematobium	Cox_Sh1	Yes	>GAACCTGCGGAAGGATCATTATCATAACCCAAAAATATATAATGATGCATGCACCTGGCTTCTTGCTGGACTGTATGTACCCTGGCTTGGTGGTTATTACCCTAGGCTTCAGTGGTTGATATTTTCTTGACCGGGGTACCTAGCCTGTCGTATGCCCTGATGGTGTTCTCGTAACTTTCGGGTTGCCTGATCTGCCAAGGGCGATGGGACAGTGCATGACGCTATTGTTGTGTGCTAGGTTCAAAGAGAATTGTATGCTATATGCATGCAAATCCGCCCCGTTATTGTTCCTATTTCAAACTTTTACACTGTTGAAGCGATCCGGTTTGGCTTGCCATTCACGGGTTTGCTGCCTGGCATGCACCTGGCTTCGTGCTGGRCTGCATGTACGCTGGCTT…	932	S. haematobium	Yes (380, 553, 930)	ITS_Sh3
				BtM12_Balla_February_cerc02	S. haematobium	Yes	>AGTCATATATGTATGAGGATAAGTAATAATGATTCATCGTTTGGGTATTATGGATTGATTTGTGCTATGGCTTCGATAGTTTGCTTAGGAAGTGTAGTTTGAGCCCATCATATGTTTATGGTTGGTTTAGATTATTTGACTGCTATATTTTTTAGTTCAGTGACTATGATTATAGGGATTCCTACAGGTATAAAGGTTTTTTCTTGATTATATATGCTTAAAAGCTGTGGGTCTCGTGTATGAGATCCTATAGTTTGATGATTGGTTGGTTTTATATTTTTATTTACGATAGGTGGTGTTACTGGTATAGCTTTATCAGCTTCTTCATTAGATATATTATTTCATGATACTTGATTTGTTGTTGCTCATTTTCATTATGTTCTTTCTTTAGGTTCTTA…	451	S. haematobium	Cox_Sh1	Yes	>GAACCTGCGGAAGGATCATTATCATAACCCAAAAATATATAATGATGCATGCACCTGGCTTCTTGCTGGACTGTATGTACCCTGGCTTGGTGGTTATTACCCTAGGCTTCAGTGGTTGATATTTTCTTGACCGGGGTACCTAGCCTGTCGTATGCCCTGATGGTGTTCTCGTAACTTTCGGGTTGCCTGATCTGCCAAGGGCGATGGGACAGTGCATGACGCTATTGTTGTGTGCTAGGTTCAAAGAGAATTGTATGCTATATGCATGCAAATCCGCCCCGTTATTGTTCCTATTTCAAACTTTTACACTGTTGAAGCGATCCGGTTTGGCTTGCCATTCACGGGTTTGCTGCCTGGCATGCACCTGGCTTCGTGCTGGACTGCATGTACGCTGGCTT…	932	S. haematobium	Yes (553, 930)	ITS_Sh2
				BtM12_Balla_February_cerc03	S. bovis	Yes	>TTTTTTGGTCATCCTGAGGTGTATGTTTTGATTCTGCCAGGATTTGGTATAGTTAGTCATATATGTATGAGAATTAGTAATAATGATTCATCATTTGGATATTATGGATTAATTTGTGCTATGGCTTCAATAGTTTGTTTAGGTAGTGTAGTTTGGGCTCACCATATGTTTATGGTTGGTTTGGATTATTTGACAGCTATATTTTTTAGTTCTGTGACTATGATTATAGGGATTCCTACAGGTATAAAGG	250	S. bovis	Cox_Sb2	Yes	>GAACCTGCGGAAGGATCATTATCATAACCCAAAAATATATAATGATGCATGCACCTGGCTTCTTGCTGGACTGTATGTACCCTGGCTTGGTGGTTATTACCCTAGGCTTCAGTGGTTGATATTTTCTTGACCGGGGTACCTAGCCTGTCGTATGCCCTGATGGTGTTCTCGTAACTTTCGGGTTGCCTGATCTGCCAAGGGCGATGGGACAGTGCATGACGCTATTGTTGTGTGCTAGGTTCAAAGAGAATTGTATGCTATATGCATGCAAATCCGCCCCGTTATTGTTCCTATTTCAAACTTTTACACTGTTGAAGCGATCCGGTTTGGCTTGCCATTCACGGGTTTGCTGCCTGGCATGCACCTGGCTTCGTGCTGGACTGCATGTACGCTGGCTT…	932	S. haematobium	Yes (553, 930)	ITS_Sh2
				BtM12_Balla_February_cerc06	NA	No	NA	NA	NA	NA	Yes	>GAACCTGCGGAAGGATCATTATCATAACCCAAAAATATATAATGATGCATGCACCTGGCTTCTTGCTGGACTGTATGTACCCTGGCTTGGTGGTTATTACCCTAGGCTTCAGTGGTTGATATTTTCTTGACCGGGGTACCTAGCCTGTCGTATGCCCTGATGGTGTTCTCGTAACTTTCGGGTTGCCTGATCTGCCAAGGGCGATGGGACAGTGCATGACGCTATTGTTGTGTGCTAGGTTCAAAGAGAATTGTATGCTATATGCATGCAAATCCGCCCCGTTATTGTTCCTATTTCAAACTTTTACACTGTTGAAGCGATCCGGTTTGGCTTGCCATTCACGGGTTTGCTGCCTGGCATGCACCTGGCTTCGTGCTGGACTGCATGTACGCTGGCTT…	932	S. haematobium	Yes (553)	ITS_Sh1
				BtM12_Balla_February_cerc07	NA	No	NA	NA	NA	NA	Yes	>GAACCTGCGGAAGGATCATTATCATAACCCAAAAATATATAATGATGCATGCACCTGGCTTCTTGCTGGACTGTATGTACCCTGGCTTGGTGGTTATTACCCTAGGCTTCAGTGGTTGATATTTTCTTGACCGGGGTACCTAGCCTGTCGTATGCCCTGATGGTGTTCTCGTAACTTTCGGGTTGCCTGATCTGCCAAGGGCGATGGGACAGTGCATGACGCTATTGTTGTGTGCTAGGTTCAAAGAGAATTGTATGCTATATGCATGCAAATCCGCCCCGTTATTGTTCCTATTTCAAACTTTTACACTGTTGAAGCGATCCGGTTTGGCTTGCCATTCACGGGTTTGCTGCCTGGCATGCACCTGGCTTCGTGCTGGACTGCATGTACGCTGGCTT…	932	S. haematobium	Yes (553)	ITS_Sh1
				BtM12_Balla_February_cerc08	S. bovis	Yes	>TTTTTTGGTCATCCTGAGGTGTATGTTTTGATTCTGCCAGGATTTGGTATAGTTAGTCATATATGTATGAGAATTAGTAATAATGATTCATCATTTGGATATTATGGATTAATTTGTGCTATGGCTTCAATAGTTTGTTTAGGTAGTGTAGTTTGGGCTCACCATATGTTTATGGTTGGTTTGGATTATTTGACAGCTATATTTTTTAGTTCTGTGACTATGATTATAGGGATTCCTACAGGTATAAAGG	250	S. bovis	Cox_Sb2	No	NA	NA	NA	NA	NA
BpM1_Balla_August	August	Gankette Balla (3)	B. pfeifferi	BpM1_Balla_August_cerc01	S. mansoni	Yes	>GTTTTGATCCTTCCGGGTTTTGGTATAGTTAGACATATATGTATGAGTCTAAGGAATAAAGATTCGTCGTTTGGTTATTATGGATTGATTAGTGCTATGGCTTCTATAGTATGCTTAGGTAGAGTAGTATGGGGTCATCATATGTTTATGGTTGGCTTTGATTCGTTAACTGGAGTGTTTTTTAGTTCTATTACTATGATAATAGGTGTTCCTACTGGTATTAAGGTGTTTTCATGACTTTATATGTTGAATAGTTGCGGTATGCGGGTTTTAG	274	S. mansoni	Cox_Sm2	Yes	>TGCGGAAGGATCATTAACATGAACCCAAAATATATAATGACGCATGCACCTGGCTTCGCGCTGGACTGCATGTACCCTGGCTTAGTGGAAATTCACCCTAGGCTTCAGTGGTTATTATTTTCTTGACCGGGGTACCTAGCCTGTCGTATGCCCTGATGGTGTTCTCGTGACTTTCGGGTTGCCTGATCTGCCAAGGGCGATGGGACAGTGCATGACAATATTGTTGTGTGCTAGGTTCAAAGAGAATTGTTTGCTATATGCATGCAAGTCCGCCCTGTTATTGTTCCTATTTCAAACCTTTTACACTGTTGAAGCGATCCGGATTGGCTTGCCATTCACGGGTTTGCTGCCTGGCATGCACCTGGCTTCGTGCTGGACTGCATGTACGCTGGCTTAGC…	925	S. mansoni	Yes (925)	ITS_Sm2
				BpM1_Balla_August_cerc02	S. mansoni	No	NA	NA	NA	NA	Yes	No readable sequence	NA	NA	NA	NA
				BpM1_Balla_August_cerc03	S. mansoni	No	NA	NA	NA	NA	Yes	No readable sequence	NA	NA	NA	NA
				BpM1_Balla_August_cerc04	S. mansoni	Yes	>GTTTTGATCCTTCCGGGTTTTGGTATAGTTAGACATATATGTATGAGTCTAAGGAATAAAGATTCGTCGTTTGGTTATTATGGATTGATTAGTGCTATGGCTTCTATAGTATGCTTAGGTAGAGTAGTATGGGGTCATCATATGTTTATGGTTGGCTTTGATTCGTTAACTGGAGTGTTTTTTAGTTCTATTACTATGATAATAGGTGTTCCTACTGGTATTAAGGTGTTTTCATGACTTTATATGTTGAATAGTTGCGGTATGCGGGTTTTAG	274	S. mansoni	Cox_Sm2	No	NA	NA	NA	NA	NA
				BpM1_Balla_August_cerc05	S. mansoni	No	NA	NA	NA	NA	No	NA	NA	NA	NA	NA
				BpM1_Balla_August_cerc08	S. mansoni	No	NA	NA	NA	NA	Yes	>TGCGGAAGGATCATTAACATGAACCCAAAATATATAATGACGCATGCACCTGGCTTCGCGCTGGACTGCATGTACCCTGGCTTAGTGGAAATTCACCCTAGGCTTCAGTGGTTATTATTTTCTTGACCGGGGTACCTAGCCTGTCGTATGCCCTGATGGTGTTCTCGTGACTTTCGGGTTGCCTGATCTGCCAAGGGCGATGGGACAGTGCATGACAATATTGTTGTGTGCTAGGTTCAAAGAGAATTGTTTGCTATATGCATGCAAGTCCGCCCTGTTATTGTTCCTATTTCAAACCTTTTACACTGTTGAAGCGATCCGGATTGGCTTGCCATTCACGGGTTTGCTGCCTGGCATGCACCTGGCTTCGTGCTGGACTGCATGTACGCTGGCTTAGC…	925	S. mansoni	No	ITS_Sm1
BpM1_Gueo_August	August	Guéo (4)	B. pfeifferi	BpM1_guéo_aout_cerc01	S. mansoni	No	NA	NA	NA	NA	Yes	No readable sequence	NA	NA	NA	NA
				BpM1_Gueo_August_cerc02	S. mansoni	Yes	>GTTTTGATCCTTCCGGGTTTTGGTATAGTTAGACATATATGTATGAGTCTAAGGAATAAAGATTCGTCGTTTGGTTATTATGGATTGATTTGTGCTATGGCTTCTATAGTATGCTTAGGTAGAGTAGTATGGGGTCATCATATGTTTATGGTTGGTTTTGATTCGTTAACTGGAGTGTTTTTTAGTTCTATTACTATGATAATAGGTGTTCCTACTGGTATTAAGGTGTTTTCATGACTTTATATGTTGAATAGTTGTGGTATGCGGGTTTTAG	274	S. mansoni	Cox_Sm7	Yes	>TGCGGAAGGATCATTAACATGAACCCAAAATATATAATGACGCATGCACCTGGCTTCGCGCTGGACTGCATGTACCCTGGCTTAGTGGAAATTCACCCTAGGCTTCAGTGGTTATTATTTTCTTGACCGGGGTACCTAGCCTGTCGTATGCCCTGATGGTGTTCTCGTGACTTTCGGGTTGCCTGATCTGCCAAGGGCGATGGGACAGTGCATGACAATATTGTTGTGTGCTAGGTTCAAAGAGAATTGTTTGCTATATGCATGCAAGTCCGCCCTGTTATTGTTCCTATTTCAAACCTTTTACACTGTTGAAGCGATCCGGATTGGCTTGCCATTCACGGGTTTGCTGCCTGGCATGCACCTGGCTTCGTGCTGGACTGCATGTACGCTGGCTTAGC…	925	S. mansoni	Yes (925)	ITS_Sm2
				BpM1_Gueo_August_cerc03	S. mansoni	Yes	>GTTTTGATCCTTCCGGGTTTTGGTATAGTTAGACATATATGTATGAGTCTAAGGAATAAAGATTCGTCGTTTGGTTATTATGGATTGATTTGTGCTATGGCTTCTATAGTATGCTTAGGTAGAGTAGTATGGGGTCATCATATGTTTATGGTTGGTTTTGATTCGTTAACTGGAGTGTTTTTTAGTTCTATTACTATGATAATAGGTGTTCCTACTGGTATTAAGGTGTTTTCATGACTTTATATGTTGAATAGTTGTGGTATGCGGGTTTTAG	274	S. mansoni	Cox_Sm7	Yes	>TGCGGAAGGATCATTAACATGAACCCAAAATATATAATGACGCATGCACCTGGCTTCGCGCTGGACTGCATGTACCCTGGCTTAGTGGAAATTCACCCTAGGCTTCAGTGGTTATTATTTTCTTGACCGGGGTACCTAGCCTGTCGTATGCCCTGATGGTGTTCTCGTGACTTTCGGGTTGCCTGATCTGCCAAGGGCGATGGGACAGTGCATGACAATATTGTTGTGTGCTAGGTTCAAAGAGAATTGTTTGCTATATGCATGCAAGTCCGCCCTGTTATTGTTCCTATTTCAAACCTTTTACACTGTTGAAGCGATCCGGATTGGCTTGCCATTCACGGGTTTGCTGCCTGGCATGCACCTGGCTTCGTGCTGGACTGCATGTACGCTGGCTTAGC…	925	S. mansoni	No	ITS_Sm1
				BpM1_Gueo_August_cerc06	S. mansoni	No	NA	NA	NA	NA	Yes	No readable sequence	NA	NA	NA	NA
				BpM1_Gueo_August_cerc07	S. mansoni	No	NA	NA	NA	NA	Yes	>TGCGGAAGGATCATTAACATGAACCCAAAATATATAATGACGCATGCACCTGGCTTCGCGCTGGACTGCATGTACCCTGGCTTAGTGGAAATTCACCCTAGGCTTCAGTGGTTATTATTTTCTTGACCGGGGTACCTAGCCTGTCGTATGCCCTGATGGTGTTCTCGTGACTTTCGGGTTGCCTGATCTGCCAAGGGCGATGGGACAGTGCATGACAATATTGTTGTGTGCTAGGTTCAAAGAGAATTGTTTGCTATATGCATGCAAGTCCGCCCTGTTATTGTTCCTATTTCAAACCTTTTACACTGTTGAAGCGATCCGGATTGGCTTGCCATTCACGGGTTTGCTGCCTGGCATGCACCTGGCTTCGTGCTGGACTGCATGTACGCTGGCTTAGC…	925	S. mansoni	Yes (925)	ITS_Sm2
				BpM1_Gueo_August_cerc08	S. mansoni	No	NA	NA	NA	NA	Yes	>TGCGGAAGGATCATTAACATGAACCCAAAATATATAATGACGCATGCACCTGGCTTCGCGCTGGACTGCATGTACCCTGGCTTAGTGGAAATTCACCCTAGGCTTCAGTGGTTATTATTTTCTTGACCGGGGTACCTAGCCTGTCGTATGCCCTGATGGTGTTCTCGTGACTTTCGGGTTGCCTGATCTGCCAAGGGCGATGGGACAGTGCATGACAATATTGTTGTGTGCTAGGTTCAAAGAGAATTGTTTGCTATATGCATGCAAGTCCGCCCTGTTATTGTTCCTATTTCAAACCTTTTACACTGTTGAAGCGATCCGGATTGGCTTGCCATTCACGGGTTTGCTGCCTGGCATGCACCTGGCTTCGTGCTGGACTGCATGTACGCTGGCTTAGC…	925	S. mansoni	No	ITS_Sm1
BulinusM1_Takh_August	August	Merina Guewel_Takh (7c)	B. senegalensis	BulinusM1_Takh_August_cerc01	S. bovis	Yes	>TTTTTTGGTCATCCTGAGGTGTATGTTTTGATTCTGCCAGGATTTGGTATAGTTAGTCATATATGTATGAGAATTAGTAATAATGATTCATCATTTGGATATTATGGATTAATTTGTGCTATGGCTTCAATAGTTTGTTTAGGTAGTGTAGTTTGGGCTCACCATATGTTTATGGTTGGTTTGGATTATTTGACAGCTATATTTTTTAGTTCTGTGACTATGATTATAGGGATTCCTACGGGTATAAAGG	250	S. bovis	Cox_Sb3	Yes	>GAACCTGCGGAAGGATCATTATCATAACCCAAAAATATATAATGATGCATGCACCTGGCTTCTTGCTGGGCTGTATGTACCCTGGCTTGGTGGTTATTACCCTAGGCTTCAGTGGTTGATATTTTCTTGACCGGGGTACCTAGCCTGTCGTATGCCCTGATGGTGTTCTCGTAACTTTCGGGTTGCCTGATCTGCCAAGGGCGATGGGACAGTGCATGACGCTATTGTTGTGTGCTAGGTTCAAAGAGAATTGTATGCTATATGCATGCAAATCCGCCCCGTTATTGTTCCTATTTCAAACTTTTACACTGTTGAAGCGATCCGGTTTGGCTTGCCATTCACGGGTTTGCTGCCTGGCATGCACCTGGCTTCGTGCTGGACTGCATGTACGCTGGCTT…	932	S. bovis	Yes (930)	ITS_Sb2
				BulinusM1_Takh_August_cerc02	S. bovis	Yes	>TTTTTTGGTCATCCTGAGGTGTATGTTTTGATTCTGCCAGGATTTGGTATAGTTAGTCATATATGTATGAGAATTAGTAATAATGATTCATCATTTGGATATTATGGATTAATTTGTGCTATGGCTTCAATAGTTTGTTTAGGTAGTGTAGTTTGGGCTCACCATATGTTTATGGTTGGTTTGGATTATTTGACAGCTATATTTTTTAGTTCTGTGACTATGATTATAGGGATTCCTACGGGTATAAAGG	250	S. bovis	Cox_Sb3	Yes	>GAACCTGCGGAAGGATCATTATCATAACCCAAAAATATATAATGATGCATGCACCTGGCTTCTTGCTGGGCTGTATGTACCCTGGCTTGGTGGTTATTACCCTAGGCTTCAGTGGTTGATATTTTCTTGACCGGGGTACCTAGCCTGTCGTATGCCCTGATGGTGTTCTCGTAACTTTCGGGTTGCCTGATCTGCCAAGGGCGATGGGACAGTGCATGACGCTATTGTTGTGTGCTAGGTTCAAAGAGAATTGTATGCTATATGCATGCAAATCCGCCCCGTTATTGTTCCTATTTCAAACTTTTACACTGTTGAAGCGATCCGGTTTGGCTTGCCATTCACGGGTTTGCTGCCTGGCATGCACCTGGCTTCGTGCTGGACTGCATGTACGCTGGCTT…	932	S. bovis	No	ITS_Sb1
				BulinusM1_Takh_August_cerc03	S. bovis	Yes	>TTTTTTGGTCATCCTGAGGTGTATGTTTTGATTCTGCCAGGATTTGGTATAGTTAGTCATATATGTATGAGAATTAGTAATAATGATTCATCATTTGGATATTATGGATTAATTTGTGCTATGGCTTCAATAGTTTGTTTAGGTAGTGTAGTTTGGGCTCACCATATGTTTATGGTTGGTTTGGATTATTTGACAGCTATATTTTTTAGTTCTGTGACTATGATTATAGGGATTCCTACGGGTATAAAGG	250	S. bovis	Cox_Sb3	Yes	>GAACCTGCGGAAGGATCATTATCATAACCCAAAAATATATAATGATGCATGCACCTGGCTTCTTGCTGGGCTGTATGTACCCTGGCTTGGTGGTTATTACCCTAGGCTTCAGTGGTTGATATTTTCTTGACCGGGGTACCTAGCCTGTCGTATGCCCTGATGGTGTTCTCGTAACTTTCGGGTTGCCTGATCTGCCAAGGGCGATGGGACAGTGCATGACGCTATTGTTGTGTGCTAGGTTCAAAGAGAATTGTATGCTATATGCATGCAAATCCGCCCCGTTATTGTTCCTATTTCAAACTTTTACACTGTTGAAGCGATCCGGTTTGGCTTGCCATTCACGGGTTTGCTGCCTGGCATGCACCTGGCTTCGTGCTGGACTGCATGTACGCTGGCTT…	932	S. bovis	Yes (930)	ITS_Sb2
				BulinusM1_Takh_August_cerc07	S. bovis	No	NA	NA	NA	NA	Yes	>GAACCTGCGGAAGGATCATTATCATAACCCAAAAATATATAATGATGCATGCACCTGGCTTCTTGCTGGGCTGTATGTACCCTGGCTTGGTGGTTATTACCCTAGGCTTCAGTGGTTGATATTTTCTTGACCGGGGTACCTAGCCTGTCGTATGCCCTGATGGTGTTCTCGTAACTTTCGGGTTGCCTGATCTGCCAAGGGCGATGGGACAGTGCATGACGCTATTGTTGTGTGCTAGGTTCAAAGAGAATTGTATGCTATATGCATGCAAATCCGCCCCGTTATTGTTCCTATTTCAAACTTTTACACTGTTGAAGCGATCCGGTTTGGCTTGCCATTCACGGGTTTGCTGCCTGGCATGCACCTGGCTTCGTGCTGGACTGCATGTACGCTGGCTT…	932	S. bovis	No	ITS_Sb1
BulinusM2_Takh_August	August	Merina Guewel_Takh (7c)	B. truncatus	BulinusM2_Takh_August_cerc01	S. bovis	No	NA	NA	NA	NA	Yes	No readable sequence	NA	NA	NA	NA
				BulinusM2_Takh_August_cerc02	S. bovis	Yes	>TTTTTTGGTCATCCTGAGGTGTATGTTTTGATTCTGCCAGGATTTGGTATAGTTAGTCATATATGTATGAGAATTAGTAATAATGATTCATCATTTGGATATTATGGATTAATTTGTGCTATGGCTTCAATAGTTTGTTTAGGTAGTGTAGTTTGGGCTCACCATATGTTTATGGTTGGTTTGGATTATTTGACAGCTATATTTTTTAGTTCTGTGACTATGATTATAGGGATTCCTACGGGTATAAAGG	250	S. bovis	Cox_Sb3	Yes	No readable sequence	NA	NA	NA	NA
				BulinusM2_Takh_August_cerc03	S. bovis	Yes	>TTTTTTGGTCATCCTGAGGTGTATGTTTTGATTCTGCCAGGATTTGGTATAGTTAGTCATATATGTATGAGAATTAGTAATAATGATTCATCATTTGGATATTATGGATTAATTTGTGCTATGGCTTCAATAGTTTGTTTAGGTAGTGTAGTTTGGGCTCACCATATGTTTATGGTTGGTTTGGATTATTTGACAGCTATATTTTTTAGTTCTGTGACTATGATTATAGGGATTCCTACGGGTATAAAGG	250	S. bovis	Cox_Sb3	Yes	>GAACCTGCGGAAGGATCATTATCATAACCCAAAAATATATAATGATGCATGCACCTGGCTTCTTGCTGGGCTGTATGTACCCTGGCTTGGTGGTTATTACCCTAGGCTTCAGTGGTTGATATTTTCTTGACCGGGGTACCTAGCCTGTCGTATGCCCTGATGGTGTTCTCGTAACTTTCGGGTTGCCTGATCTGCCAAGGGCGATGGGACAGTGCATGACGCTATTGTTGTGTGCTAGGTTCAAAGAGAATTGTATGCTATATGCATGCAAATCCGCCCCGTTATTGTTCCTATTTCAAACTTTTACACTGTTGAAGCGATCCGGTTTGGCTTGCCATTCACGGGTTTGCTGCCTGGCATGCACCTGGCTTCGTGCTGGACTGCATGTACGCTGGCTT…	932	S. bovis	Yes (930)	ITS_Sb2
BpM1_GKG_August	August	Gankette Guent (5)	B. pfeifferi	BpM1_GKG_August_cerc01	S. mansoni	No	NA	NA	NA	NA	Yes	>TGCGGAAGGATCATTAACATGAACCCAAAATATATAATGACGCATGCACCTGGCTTCGCGCTGGACTGCATGTACCCTGGCTTAGTGGAAATTCACCCTAGGCTTCAGTGGTTATTATTTTCTTGACCGGGGTACCTAGCCTGTCGTATGCCCTGATGGTGTTCTCGTGACTTTCGGGTTGCCTGATCTGCCAAGGGCGATGGGACAGTGCATGACAATATTGTTGTGTGCTAGGTTCAAAGAGAATTGTTTGCTATATGCATGCAAGTCCGCCCTGTTATTGTTCCTATTTCAAACCTTTTACACTGTTGAAGCGATCCGGATTGGCTTGCCATTCACGGGTTTGCTGCCTGGCATGCACCTGGCTTCGTGCTGGACTGCATGTACGCTGGCTTAGC…	925	S. mansoni	No	ITS_Sm1
				BpM1_GKG_August_cerc02	S. mansoni	No	NA	NA	NA	NA	Yes	>TGCGGAAGGATCATTAACATGAACCCAAAATATATAATGACGCATGCACCTGGCTTCGCGCTGGACTGCATGTACCCTGGCTTAGTGGAAATTCACCCTAGGCTTCAGTGGTTATTATTTTCTTGACCGGGGTACCTAGCCTGTCGTATGCCCTGATGGTGTTCTCGTGACTTTCGGGTTGCCTGATCTGCCAAGGGCGATGGGACAGTGCATGACAATATTGTTGTGTGCTAGGTTCAAAGAGAATTGTTTGCTATATGCATGCAAGTCCGCCCTGTTATTGTTCCTATTTCAAACCTTTTACACTGTTGAAGCGATCCGGATTGGCTTGCCATTCACGGGTTTGCTGCCTGGCATGCACCTGGCTTCGTGCTGGACTGCATGTACGCTGGCTTAGC…	925	S. mansoni	Yes (925)	ITS_Sm2
				BpM1_GKG_August_cerc03	S. mansoni	No	NA	NA	NA	NA	Yes	>TGCGGAAGGATCATTAACATGAACCCAAAATATATAATGACGCATGCACCTGGCTTCGCGCTGGACTGCATGTACCCTGGCTTAGTGGAAATTCACCCTAGGCTTCAGTGGTTATTATTTTCTTGACCGGGGTACCTAGCCTGTCGTATGCCCTGATGGTGTTCTCGTGACTTTCGGGTTGCCTGATCTGCCAAGGGCGATGGGACAGTGCATGACAATATTGTTGTGTGCTAGGTTCAAAGAGAATTGTTTGCTATATGCATGCAAGTCCGCCCTGTTATTGTTCCTATTTCAAACCTTTTACACTGTTGAAGCGATCCGGATTGGCTTGCCATTCACGGGTTTGCTGCCTGGCATGCACCTGGCTTCGTGCTGGACTGCATGTACGCTGGCTTAGC…	925	S. mansoni	Yes (925)	ITS_Sm2
				BpM1_GKG_August_cerc05	S. mansoni	No	NA	NA	NA	NA	Yes	>TGCGGAAGGATCATTAACATGAACCCAAAATATATAATGACGCATGCACCTGGCTTCGCGCTGGACTGCATGTACCCTGGCTTAGTGGAAATTCACCCTAGGCTTCAGTGGTTATTATTTTCTTGACCGGGGTACCTAGCCTGTCGTATGCCCTGATGGTGTTCTCGTGACTTTCGGGTTGCCTGATCTGCCAAGGGCGATGGGACAGTGCATGACAATATTGTTGTGTGCTAGGTTCAAAGAGAATTGTTTGCTATATGCATGCAAGTCCGCCCTGTTATTGTTCCTATTTCAAACCTTTTACACTGTTGAAGCGATCCGGATTGGCTTGCCATTCACGGGTTTGCTGCCTGGCATGCACCTGGCTTCGTGCTGGACTGCATGTACGCTGGCTTAGC…	925	S. mansoni	Yes (925)	ITS_Sm2
				BpM1_GKG_August_cerc06	S. mansoni	No	NA	NA	NA	NA	Yes	>TGCGGAAGGATCATTAACATGAACCCAAAATATATAATGACGCATGCACCTGGCTTCGCGCTGGACTGCATGTACCCTGGCTTAGTGGAAATTCACCCTAGGCTTCAGTGGTTATTATTTTCTTGACCGGGGTACCTAGCCTGTCGTATGCCCTGATGGTGTTCTCGTGACTTTCGGGTTGCCTGATCTGCCAAGGGCGATGGGACAGTGCATGACAATATTGTTGTGTGCTAGGTTCAAAGAGAATTGTTTGCTATATGCATGCAAGTCCGCCCTGTTATTGTTCCTATTTCAAACCTTTTACACTGTTGAAGCGATCCGGATTGGCTTGCCATTCACGGGTTTGCTGCCTGGCATGCACCTGGCTTCGTGCTGGACTGCATGTACGCTGGCTTAGC…	925	S. mansoni	Yes (925)	ITS_Sm2
				BpM1_GKG_August_cerc07	S. mansoni	Yes	>GTTTTGATCCTTCCGGGTTTTGGTATAGTTAGACATATATGTATGAGTCTAAGGAATAAAGATTCGTCGTTTGGTTATTATGGATTGATTAGTGCTATGGCTTCTATAGTATGCTTAGGTAGAGTAGTATGGGGTCATCATATGTTTATGGTTGGCTTTGATTCGTTAACTGGAGTGTTTTTTAGTTCTATTACTATGATAATAGGTGTTCCTACTGGTATTAAGGTGTTTTCATGACTTTATATGTTGAATAGTTGCGGTATGCGGGTTTTAG	274	S. mansoni	Cox_Sm2	Yes	No readable sequence	NA	NA	NA	NA
BpM2_GKG_August	August	Gankette Guent (5)	B. pfeifferi	BpM2_GKG_August_cerc01	S. mansoni	No	NA	NA	NA	NA	Yes	>TGCGGAAGGATCATTAACATGAACCCAAAATATATAATGACGCATGCACCCGGCTTCGCGCTGGACTGCATGTACCCTGGCTTAGTGGAAATTCACCCTAGGCTTCAGTGGTTATTATTTTCTTGACCGGGGTACCTAGCCTGTCGTATGCCCTGATGGTGTTCTCGTGACTTTCGGGTTGCCTGATCTGCCAAGGGCGATGGGACAGTGCATGACAATATTGTTGTGTGCTAGGTTCAAAGAGAATTGTTTGCTATATGCATGCAAGTCCGCCCTGTTATTGTTCCTATTTCAAACCTTTTACACTGTTGAAGCGATCCGGATTGGCTTGCCATTCACGGGTTTGCTGCCTGGCATGCACCTGGCTTCGTGCTGGACTGCATGTACGCTGGCTTAGC…	925	S. mansoni	Yes (925)	ITS_Sm7
				BpM2_GKG_August_cerc03	S. mansoni	No	NA	NA	NA	NA	Yes	>TGCGGAAGGATCATTAACATGAACCCAAAATATATAATGACGCATGCACCTGGCTTCGCGCTGGACTGCATGTACCCTGGCTTAGTGGAAATTCACCCTAGGCTTCAGTGGTTATTATTTTCTTGACCGGGGTACCTAGCCTGTCGTATGCCCTGATGGTGTTCTCGTGACTTTCGGGTTGCCTGATCTGCCAAGGGCGATGGGACAGTGCATGACAATATTGTTGTGTGCTAGGTTCAAAGAGAATTGTTTGCTATATGCATGCAAGTCCGCCCTGTTATTGTTCCTATTTCAAACCTTTTACACTGTTGAAGCGATCCGGATTGGCTTGCCATTCACGGGTTTGCTGCCTGGCATGCACCTGGCTTCGTGCTGGACTGCATGTACGCTGGCTTAGC…	925	S. mansoni	Yes (925)	ITS_Sm2
				BpM2_GKG_August_cerc05	S. mansoni	No	NA	NA	NA	NA	Yes	>TGCGGAAGGATCATTAACATGAACCCAAAATATATAATGACGCATGCACCTGGCTTCGCGCTGGACTGCATGTACCCTGGCTTAGTGGAAATTCACCCTAGGCTTCAGTGGTTATTATTTTCTTGACCGGGGTACCTAGCCTGTCGTATGCCCTGATGGTGTTCTCGTGACTTTCGGGTTGCCTGATCTGCCAAGGGCGATGGGACAGTGCATGACAATATTGTTGTGTGCTAGGTTCAAAGAGAATTGTTTGCTATATGCATGCAAGTCCGCCCTGTTATTGTTCCTATTTCAAACCTTTTACACTGTTGAAGCGATCCGGATTGGCTTGCCATTCACGGGTTTGCTGCCTGGCATGCACCTGGCTTCGTGCTGGACTGCATGTACGCTGGCTTAGC…	925	S. mansoni	No	ITS_Sm1
				BpM2_GKG_August_cerc06	S. mansoni	No	NA	NA	NA	NA	Yes	>TGCGGAAGGATCATTAACATGAACCCAAAATATATAATGACGCATGCACCCGGCTTCGCGCTGGACTGCATGTACCCTGGCTTAGTGGAAATTCACCCTAGGCTTCAGTGGTTATTATTTTCTTGACCGGGGTACCTAGCCTGTCGTATGCCCTGATGGTGTTCTCGTGACTTTCGGGTTGCCTGATCTGCCAAGGGCGATGGGACAGTGCATGACAATATTGTTGTGTGCTAGGTTCAAAGAGAATTGTTTGCTATATGCATGCAAGTCCGCCCTGTTATTGTTCCTATTTCAAACCTTTTACACTGTTGAAGCGATCCGGATTGGCTTGCCATTCACGGGTTTGCTGCCTGGCATGCACCTGGCTTCGTGCTGGACTGCATGTACGCTGGCTTAGC…	925	S. mansoni	No	ITS_Sm3
BpM3_GKG_August	August	Gankette Guent (5)	B. pfeifferi	BpM3_GKG_August_cerc01	S. mansoni	No	NA	NA	NA	NA	Yes	>TGCGGAAGGATCATTAACATGAACCCAAAATATATAATGACGCATGCACCTGGCTTCGCGCTGGACTGCATGTACCCTGGCTTAGTGGAAATTCACCCTAGGCTTCAGTGGTTATTATTTTCTTGACCGGGGTACCTAGCCTGTCGTATGCCCTGATGGTGTTCTCGTGACTTTCGGGTTGCCTGATCTGCCAAGGGCGATGGGACAGTGCATGACAATATTGTTGTGTGCTAGGTTCAAAGAGAATTGTTTGCTATATGCATGCAAGTCCGCCCTGTTATTGTTCCTATTTCAAACCTTTTACACTGTTGAAGCGATCCGGATTGGCTTGCCATTCACGGGTTTGCTGCCTGGCATGCACCTGGCTTCGTGCTGGACTGCATGTACGCTGGCTTAGC…	925	S. mansoni	Yes (925)	ITS_Sm2
				BpM3_GKG_August_cerc02	S. mansoni	No	NA	NA	NA	NA	Yes	>TGCGGAAGGATCATTAACATGAACCCAAAATATATAATGACGCATGCACCTGGCTTCGCGCTGGACTGCATGTACCCTGGCTTAGTGGAAATTCACCCTAGGCTTCAGTGGTTATTATTTTCTTGACCGGGGTACCTAGCCTGTCGTATGCCCTGATGGTGTTCTCGTGACTTTCGGGTTGCCTGATCTGCCAAGGGCGATGGGACAGTGCATGACAATATTGTTGTGTGCTAGGTTCAAAGAGAATTGTTTGCTATATGCATGCAAGTCCGCCCTGTTATTGTTCCTATTTCAAACCTTTTACACTGTTGAAGCGATCCGGATTGGCTTGCCATTCACGGGTTTGCTGCCTGGCATGCACCTGGCTTCGTGCTGGACTGCATGTACGCTGGCTTAGC…	925	S. mansoni	Yes (925)	ITS_Sm2
				BpM3_GKG_August_cerc03	S. mansoni	No	NA	NA	NA	NA	Yes	No readable sequence	NA	NA	NA	NA
				BpM3_GKG_August_cerc04	S. mansoni	No	NA	NA	NA	NA	Yes	>TGCGGAAGGATCATTAACATGAACCCAAAATATATAATGACGCATGCACCTGGCTTCGCGCTGGACTGCATGTACCCTGGCTTAGTGGAAATTCACCCTAGGCTTCAGTGGTTATTATTTTCTTGACCGGGGTACCTAGCCTGTCGTATGCCCTGATGGTGTTCTCGTGACTTTCGGGTTGCCTGATCTGCCAAGGGCGATGGGACAGTGCATGACAATATTGTTGTGTGCTAGGTTCAAAGAGAATTGTTTGCTATATGCATGCAAGTCCGCCCTGTTATTGTTCCTATTTCAAACCTTTTACACTGTTGAAGCGATCCGGATTGGCTTGCCATTCACGGGTTTGCTGCCTGGCATGCACCTGGCTTCGTGCTGGACTGCATGTACGCTGGCTTAGC…	925	S. mansoni	No	ITS_Sm1
				BpM3_GKG_August_cerc05	S. mansoni	No	NA	NA	NA	NA	Yes	>TGCGGAAGGATCATTAACATGAACCCAAAATATATAATGACGCATGCACCTGGCTTCGCGCTGGACTGCATGTACCCTGGCTTAGTGGAAATTCACCCTAGGCTTCAGTGGTTATTATTTTCTTGACCGGGGTACCTAGCCTGTCGTATGCCCTGATGGTGTTCTCGTGACTTTCGGGTTGCCTGATCTGCCAAGGGCGATGGGACAGTGCATGACAATATTGTTGTGTGCTAGGTTCAAAGAGAATTGTTTGCTATATGCATGCAAGTCCGCCCTGTTATTGTTCCTATTTCAAACCTTTTACACTGTTGAAGCGATCCGGATTGGCTTGCCATTCACGGGTTTGCTGCCTGGCATGCACCTGGCTTCGTGCTGGACTGCATGTACGCTGGCTTAGC…	925	S. mansoni	No	ITS_Sm1
				BpM3_GKG_August_cerc07	S. mansoni	No	NA	NA	NA	NA	Yes	>TGCGGAAGGATCATTAACATGAACCCAAAATATATAATGACGCATGCACCTGGCTTCGCGCTGGACTGCATGTACCCTGGCTTAGTGGAAATTCACCCTAGGCTTCAGTGGTTATTATTTTCTTGACCGGGGTACCTAGCCTGTCGTATGCCCTGATGGTGTTCTCGTGACTTTCGGGTTGCCTGATCTGCCAAGGGCGATGGGACAGTGCATGACAATATTGTTGTGTGCTAGGTTCAAAGAGAATTGTTTGCTATATGCATGCAAGTCCGCCCTGTTATTGTTCCTATTTCAAACCTTTTACACTGTTGAAGCGATCCGGATTGGCTTGCCATTCACGGGTTTGCTGCCTGGCATGCACCTGGCTTCGTGCTGGACTGCATGTACGCTGGCTTAGC…	925	S. mansoni	No	ITS_Sm1
BpM4_GKG_August	August	Gankette Guent (5)	B. pfeifferi	BpM4_GKG_August_cerc01	S. mansoni	No	NA	NA	NA	NA	Yes	>TGCGGAAGGATCATTAACATGAACCCAAAATATATAATGACGCATGCACCCGGCTTCGCGCTGGACTGCATGTACCCTGGCTTAGTGGAAATTCACCCTAGGCTTCAGTGGTTATTATTTTCTTGACCGGGGTACCTAGCCTGTCGTATGCCCTGATGGTGTTCTCGTGACTTTCGGGTTGCCTGATCTGCCAAGGGCGATGGGACAGTGCATGACAATATTGTTGTGTGCTAGGTTCAAAGAGAATTGTTTGCTATATGCATGCAAGTCCGCCCTGTTATTGTTCCTATTTCAAACCTTTTACACTGTTGAAGCGATCCGGATTGGCTTGCCATTCACGGGTTTGCTGCCTGGCATGCACCTGGCTTCGTGCTGGACTGCATGTACGCTGGCTTAGC…	925	S. mansoni	Yes (925)	ITS_Sm7
				BpM4_GKG_August_cerc03	S. mansoni	No	NA	NA	NA	NA	Yes	>TGCGGAAGGATCATTAACATGAACCCAAAATATATAATGACGCATGCACCTGGCTTCGCGCTGGACTGCATGTACCCTGGCTTAGTGGAAATTCACCCTAGGCTTCAGTGGTTATTATTTTCTTGACCGGGGTACCTAGCCTGTCGTATGCCCTGATGGTGTTCTCGTGACTTTCGGGTTGCCTGATCTGCCAAGGGCGATGGGACAGTGCATGACAATATTGTTGTGTGCTAGGTTCAAAGAGAATTGTTTGCTATATGCATGCAAGTCCGCCCTGTTATTGTTCCTATTTCAAACCTTTTACACTGTTGAAGCGATCCGGATTGGCTTGCCATTCACGGGTTTGCTGCCTGGCATGCACCTGGCTTCGTGCTGGACTGCATGTACGCTGGCTTAGC…	925	S. mansoni	Yes (925)	ITS_Sm2
				BpM4_GKG_August_cerc09	S. mansoni	No	NA	NA	NA	NA	Yes	>TGCGGAAGGATCATTAACATGAACCCAAAATATATAATGACGCATGCACCTGGCTTCGCGCTGGACTGCATGTACCCTGGCTTAGTGGAAATTCACCCTAGGCTTCAGTGGTTATTATTTTCTTGACCGGGGTACCTAGCCTGTCGTATGCCCTGATGGTGTTCTCGTGACTTTCGGGTTGCCTGATCTGCCAAGGGCGATGGGACAGTGCATGACAATATTGTTGTGTGCTAGGTTCAAAGAGAATTGTTTGCTATATGCATGCAAGTCCGCCCTGTTATTGTTCCTATTTCAAACCTTTTACACTGTTGAAGCGATCCGGATTGGCTTGCCATTCACGGGTTTGCTGCCTGGCATGCACCTGGCTTCGTGCTGGACTGCATGTACGCTGGCTTAGC…	925	S. mansoni	No	ITS_Sm1
BpM5_GKG_August	August	Gankette Guent (5)	B. pfeifferi	BpM5_GKG_August_cerc01	S. mansoni	No	NA	NA	NA	NA	Yes	>TGCGGAAGGATCATTAACATGAACCCAAAATATATAATGACGCATGCACCTGGCTTCGCGCTGGACTGCATGTACCCTGGCTTAGTGGAAATTCACCCTAGGCTTCAGTGGTTATTATTTTCTTGACCGGGGTACCTAGCCTGTCGTATGCCCTGATGGTGTTCTCGTGACTTTCGGGTTGCCTGATCTGCCAAGGGCGATGGGACAGTGCATGACAATATTGTTGTGTGCTAGGTTCAAAGAGAATTGTCTGCTATATGCATGCAAGTCCGCCCTGTTATTGTTCCTATTTCAAACCTTTTACACTGTTGAAGCGATCCGGATTGGCTTGCCATTCACGGGTTTGCTGCCTGGCATGCACCTGGCTTCGTGCTGGACTGCATGTACGCTGGCTTAGC…	925	S. mansoni	No	ITS_Sm5
				BpM5_GKG_August_cerc02	S. mansoni	No	NA	NA	NA	NA	Yes	>TGCGGAAGGATCATTAACATGAACCCAAAATATATAATGACGCATGCACCTGGCTTCGCGCTGGACTGCATGTACCCTGGCTTAGTGGAAATTCACCCTAGGCTTCAGTGGTTATTATTTTCTTGACCGGGGTACCTAGCCTGTCGTATGCCCTGATGGTGTTCTCGTGACTTTCGGGTTGCCTGATCTGCCAAGGGCGATGGGACAGTGCATGACAATATTGTTGTGTGCTAGGTTCAAAGAGAATTGTTTGCTATATGCATGCAAGTCCGCCCTGTTATTGTTCCTATTTCAAACCTTTTACACTGTTGAAGCGATCCGGATTGGCTTGCCATTCACGGGTTTGCTGCCTGGCATGCACCTGGCTTCGTGCTGGACTGCATGTACGCTGGCTTAGC…	925	S. mansoni	No	ITS_Sm4
				BpM5_GKG_August_cerc04	S. mansoni	No	NA	NA	NA	NA	Yes	>TGCGGAAGGATCATTAACATGAACCCAAAATATATAATGACGCATGCACCTGGCTTCGCGCTGGACTGCATGTACCCTGGCTTAGTGGAAATTCACCCTAGGCTTCAGTGGTTATTATTTTCTTGACCGGGGTACCTAGCCTGTCGTATGCCCTGATGGTGTTCTCGTGACTTTCGGGTTGCCTGATCTGCCAAGGGCGATGGGACAGTGCATGACAATATTGTTGTGTGCTAGGTTCAAAGAGAATTGTTTGCTATATGCATGCAAGTCCGCCCTGTTATTGTTCCTATTTCAAACCTTTTACACTGTTGAAGCGATCCGGATTGGCTTGCCATTCACGGGTTTGCTGCCTGGCATGCACCTGGCTTCGTGCTGGACTGCATGTACGCTGGCTTAGC…	925	S. mansoni	No	ITS_Sm1
BpM6_GKG_August	August	Gankette Guent (5)	B. pfeifferi	BpM6_GKG_August_cerc01	S. mansoni	No	NA	NA	NA	NA	Yes	>TGCGGAAGGATCATTAACATGAACCCAAAATATATAATGACGCATGCACCTGGCTTCGCGCTGGACTGCATGTACCCTGGCTTAGTGGAAATTCACCCTAGGCTTCAGTGGTTATTATTTTCTTGACCGGGGTACCTAGCCTGTCGTATGCCCTGATGGTGTTCTCGTGACTTTCGGGTTGCCTGATCTGCCAAGGGCGATGGGACAGTGCATGACAATATTGTTGTGTGCTAGGTTCAAAGAGAATTGTTTGCTATATGCATGCAAGTCCGCCCTGTTATTGTTCCTATTTCAAACCTTTTACACTGTTGAAGCGATCCGGATTGGCTTGCCATTCACGGGTTTGCTGCCTGGCATGCACCTGGCTTCGTGCTGGACTGCATGTACGCTGGCTTAGC…	925	S. mansoni	No	ITS_Sm1
				BpM6_GKG_August_cerc03	S. mansoni	No	NA	NA	NA	NA	Yes	>TGCGGAAGGATCATTAACATGAACCCAAAATATATAATGACGCATGCACCTGGCTTCGCGCTGGACTGCATGTACCCTGGCTTAGTGGAAATTCACCCTAGGCTTCAGTGGTTATTATTTTCTTGACCGGGGTACCTAGCCTGTCGTATGCCCTGATGGTGTTCTCGTGACTTTCGGGTTGCCTGATCTGCCAAGGGCGATGGGACAGTGCATGACAATATTGTTGTGTGCTAGGTTCAAAGAGAATTGTTTGCTATATGCATGCAAGTCCGCCCTGTTATTGTTCCTATTTCAAACCTTTTACACTGTTGAAGCGATCCGGATTGGCTTGCCATTCACGGGTTTGCTGCCTGGCATGCACCTGGCTTCGTGCTGGACTGCATGTACGCTGGCTTAGC…	925	S. mansoni	No	ITS_Sm1
				BpM6_GKG_August_cerc05	S. mansoni	No	NA	NA	NA	NA	Yes	>TGCGGAAGGATCATTAACATGAACCCAAAATATATAATGACGCATGCACCTGGCTTCGCGCTGGACTGCATGTACCCTGGCTTAGTGGAAATTCACCCTAGGCTTCAGTGGTTATTATTTTCTTGACCGGGGTACCTAGCCTGTCGTATGCCCTGATGGTGTTCTCGTGACTTTCGGGTTGCCTGATCTGCCAAGGGCGATGGGACAGTGCATGACAATATTGTTGTGTGCTAGGTTCAAAGAGAATTGTTTGCTATATGCATGCAAGTCCGCCCTGTTATTGTTCCTATTTCAAACCTTTTACACTGTTGAAGCGATCCGGATTGGCTTGCCATTCACGGGTTTGCTGCCTGGCATGCACCTGGCTTCGTGCTGGACTGCATGTACGCTGGCTTAGC…	925	S. mansoni	No	ITS_Sm1
				BpM6_GKG_August_cerc06	S. mansoni	No	NA	NA	NA	NA	Yes	>TGCGGAAGGATCATTAACATGAACCCAAAATATATAATGACGCATGCACCTGGCTTCGCGCTGGACTGCATGTACCCTGGCTTAGTGGAAATTCACCCTAGGCTTCAGTGGTTATTATTTTCTTGACCGGGGTACCTAGCCTGTCGTATGCCCTGATGGTGTTCTCGTGACTTTCGGGTTGCCTGATCTGCCAAGGGCGATGGGACAGTGCATGACAATATTGTTGTGTGCTAGGTTCAAAGAGAATTGTTTGCTATATGCATGCAAGTCCGCCCTGTTATTGTTCCTATTTCAAACCTTTTACACTGTTGAAGCGATCCGGATTGGCTTGCCATTCACGGGTTTGCTGCCTGGCATGCACCTGGCTTCGTGCTGGACTGCATGTACGCTGGCTTAGC…	925	S. mansoni	No	ITS_Sm1
				BpM6_GKG_August_cerc07	S. mansoni	No	NA	NA	NA	NA	Yes	>TGCGGAAGGATCATTAACATGAACCCAAAATATATAATGACGCATGCACCTGGCTTCGCGCTGGACTGCATGTACCCTGGCTTAGTGGAAATTCACCCTAGGCTTCAGTGGTTATTATTTTCTTGACCGGGGTACCTAGCCTGTCGTATGCCCTGATGGTGTTCTCGTGACTTTCGGGTTGCCTGATCTGCCAAGGGCGATGGGACAGTGCATGACAATATTGTTGTGTGCTAGGTTCAAAGAGAATTGTTTGCTATATGCATGCAAGTCCGCCCTGTTATTGTTCCTATTTCAAACCTTTTACACTGTTGAAGCGATCCGGATTGGCTTGCCATTCACGGGTTTGCTGCCTGGCATGCACCTGGCTTCGTGCTGGACTGCATGTACGCTGGCTTAGC…	925	S. mansoni	No	ITS_Sm1
				BpM6_GKG_August_cerc09	S. mansoni	No	NA	NA	NA	NA	Yes	>TGCGGAAGGATCATTAACATGAACCCAAAATATATAATGACGCATGCACCTGGCTTCGCGCTGGACTGCATGTACCCTGGCTTAGTGGAAATTCACCCTAGGCTTCAGTGGTTATTATTTTCTTGACCGGGGTACCTAGCCTGTCGTATGCCCTGATGGTGTTCTCGTGACTTTCGGGTTGCCTGATCTGCCAAGGGCGATGGGACAGTGCATGACAATATTGTTGTGTGCTAGGTTCAAAGAGAATTGTTTGCTATATGCATGCAAGTCCGCCCTGTTATTGTTCCTATTTCAAACCTTTTACACTGTTGAAGCGATCCGGATTGGCTTGCCATTCACGGGTTTGCTGCCTGGCATGCACCTGGCTTCGTGCTGGACTGCATGTACGCTGGCTTAGC…	925	S. mansoni	No	ITS_Sm4
